# Supplementary material for: Stable species boundaries despite ten million years of hybridization in tropical eels
Source: Nat Commun. 2020 Mar 18;11:1433. doi: 10.1038/s41467-020-15099-x (PMC7080837; doi:10.1038/s41467-020-15099-x)
Supplement: Supplementary file 4 — Source Data [file 41467_2020_15099_MOESM4_ESM.xlsx]

## Sheet: Fig.1b
Specimen ID	Mitochondrial genome	PDH/TL	AD/TL
BOU15031	mar	15.4	11.75
VAG12012	mar	14.92	14.46
VAG12018	mar	14.43	15.81
VAG12019	mar	14.76	14.85
VAG12024	mar	14.22	13.2
VAG12029	mar	14.62	16.87
VAG12044	meg	14.44	13.94
VAG12055	mar	14.96	14.79
VAG13071	mar	14.34	14.34
VAG13078	mar	14.21	12.74
VAG12049	obs	21.64	7.79
BOU15017	mar	14.43	13.83
VAG12023	int	20.76	9.61
VAG12040	mar	17.96	10.46
VAG12045	mar	18.19	12.71
VAG13077	mar	18.18	10.61
BOU15006	mar	12.3	17.54
BOU15007	mar	12.71	17.51
BOU15009	mar	13.44	16.53
BOU15010	mar	12.13	16.26
BOU15011	mar	13.38	16.92
BOU15012	mar	14.21	15.24
BOU15014	mar	11.31	16.29
BOU15015	mar	11.45	17.06
BOU15016	mar	13.85	16.87
BOU15018	mar	12.84	17.67
BOU15019	mar	13.91	15.89
BOU15020	mar	12.61	16.39
BOU15021	mar	15.61	16.94
BOU15022	mar	14.33	17.8
BOU15023	mar	13.23	17.23
BOU15024	mar	16.12	14.29
BOU15025	mar	14.73	15.92
BOU15028	mar	14.12	14.94
BOU15029	mar	14.04	14.47
BOU15032	mar	13.65	15.82
NCA16001	mar	12.53	16.48
NCA16002	mar	12.8	16.18
NCA16003	mar	10.94	16.14
NCA16023	mar	13.49	18.44
NCA16027	mar	11.95	17.4
NCA16028	mar	11.18	16.46
NCA16035	mar	13.18	14.73
NCA16036	mar	10.99	17.8
NCA16041	mar	12.2	16.14
NCA16043	mar	11.99	17.28
NCA16045	mar	13.39	16.3
NCA16046	mar	13.33	15.83
NCA16049	mar	12.71	16.64
NCA16053	mar	11.95	17.18
NCA16064	mar	10.18	16.84
NCA16084	mar	14.69	12.8
NCA16099	mar	12.45	19.74
NCA16116	mar	11.47	16.46
NCA16117	mar	15.19	16.94
SAW16001	mar	16.01	15.09
SAW16003	mar	10.65	17.87
SAW16004	mar	12.86	16
SAW16005	mar	11.95	19.68
SAW16007	mar	11.55	18.56
SAW16008	mar	13.91	15.85
SAW16009	mar	10.46	18.15
SAW16010	mar	11.79	18.9
SAW16011	mar	10.67	18.93
SAW16012	mar	13.5	17.36
SAW16013	mar	15.26	16.08
SAW16014	mar	12.2	19.24
SAW16015	mar	12.23	18.18
SAW16016	mar	9.63	17.56
SAW16017	mar	12.35	17.68
SAW16019	mar	13.13	17.6
SAW16020	mar	12.58	15.58
SAW16046	mar	12.81	18.13
SAW16047	mar	12.76	17.35
SAW16048	mar	12.98	17.99
SAW16049	mar	12.45	20.95
SAW16050	mar	12.05	19.68
SAW16051	mar	12.78	18.61
SAW16052	mar	10.85	16.28
SAW16054	mar	10.32	17.86
SAW16055	mar	12.03	16.6
SAW16056	mar	12.5	17.86
SAW16057	mar	12.97	14.64
SAW16058	mar	12.53	16.29
VAG12001	mar	13.07	16.02
VAG12002	mar	13.1	14.36
VAG12003	mar	14.02	18.36
VAG12016	mar	12.5	17.91
VAG12022	mar	14.17	16.71
VAG12025	mar	13.37	17.02
VAG12030	mar	13.08	17.3
VAG12031	mar	12.31	18.08
VAG12036	mar	13.58	16.58
VAG12039	mar	13.42	15.88
VAG12059	mar	12.11	18.44
VAG12063	mar	11.28	18.05
VAG12067	mar	11.88	19.8
VAG12068	mar	13.87	17.23
VAG13070	mar	11.02	16.54
VAG13079	mar	12.78	15.98
VAG13081	mar	12.76	17.2
VAG13082	mar	13.71	17.98
VAG13085	mar	14.36	17.64
BOU15001	meg	17.65	10.53
BOU15002	meg	17.31	11.06
BOU15003	meg	16.42	10.74
BOU15004	meg	15.98	11.76
BOU15027	meg	16.52	11.01
BOU15030	meg	16.44	10.01
SAW16002	meg	15.78	11.11
SAW17B10	meg	16.3	11.9
VAG12004	meg	15.66	10.65
VAG12005	meg	17.91	8.17
VAG12006	meg	17.35	10.01
VAG12007	meg	17.42	8.89
VAG12008	meg	15.5	10.22
VAG12010	meg	15.46	10.04
VAG12011	meg	16.02	11.46
VAG12013	meg	16.32	11.64
VAG12014	meg	15.54	10.77
VAG12015	meg	18.33	12.36
VAG12020	meg	18.33	10.86
VAG12027	meg	17.06	11.85
VAG12034	meg	18.45	10.64
VAG12041	meg	18.18	10.45
VAG12056	meg	17.23	11
VAG12062	meg	17.62	12.7
VAG12064	meg	17.28	11.4
VAG12065	meg	18.35	11.47
VAG13075	meg	14.84	12.17
VAG13076	meg	17.29	9.49
VAG13086	meg	17.67	11.33
SAW16021	obs	24.59	6.61
SAW16022	obs	26.27	5.25
SAW16023	obs	25.11	5.92
SAW16024	obs	23.74	5.05
SAW16025	obs	26.79	4.07
SAW16026	obs	26.11	4.18
SAW16028	obs	26.16	3.91
SAW16030	obs	26.51	4.72
SAW16031	obs	24.52	3.31
SAW16032	obs	27.14	3.54
SAW16033	obs	25.77	3.08
SAW16034	obs	25	4.83
SAW16035	obs	26.4	5.33
SAW16036	obs	24.85	5.69
SAW16037	obs	25.68	4.95
SAW16038	obs	27.83	1.65
SAW16039	obs	25.57	5.66
SAW16041	obs	27.03	2.97
SAW16042	obs	26.73	4.2
SAW16043	obs	26.51	5.22
SAW16044	obs	27.13	2.84
SAW16045	obs	25.62	4.68
VAG12050	obs	27.22	3.52
VAG12060	obs	29.37	0.79
VAG12061	obs	25.38	3.5
VAG13073	obs	26.45	3.71
VAG13074	obs	26.71	4
VAG13080	obs	25.93	2.85
VAG13084	obs	26.9	3.64

## Sheet: Fig.1c
Specimen ID	Mitochondrial genome	PC1	PC2
AFC09022	mar	0.0285	0.0011
AFC09027	mar	0.0284	0.0012
AFC09028	mar	0.029	0.0004
AFC09038	mar	0.0285	0.0011
AFC09040	mar	0.0291	0.0002
AFC09042	mar	0.0291	0.0007
AFC09046	mar	0.0291	0.001
AFC09050	mar	0.0284	0.0006
AFC09131	mar	0.0275	0.0001
AFC09136	mar	0.0293	0.0008
AFC09192	mar	0.0297	0.0011
AFC09250	mar	0.0301	0.001
AFC09269	mar	0.0282	0.0011
AFC09282	mar	0.029	0.0009
AFS03068	mar	0.0287	0.0011
BOU15001	meg	-0.0997	-0.1087
BOU15002	meg	-0.1008	-0.1091
BOU15003	meg	-0.1008	-0.1092
BOU15004	meg	-0.0976	-0.1048
BOU15005	meg	-0.1003	-0.1086
BOU15006	mar	0.0295	0.001
BOU15007	mar	0.0295	0.001
BOU15009	mar	0.0293	0.0004
BOU15010	mar	0.03	0.0007
BOU15011	mar	0.0294	0.0006
BOU15012	mar	0.0296	0.0007
BOU15013	mar	0.0295	0.0004
BOU15014	mar	0.03	0.0007
BOU15015	mar	0.0292	0.0008
BOU15016	mar	0.0291	0.0006
BOU15017	mar	-0.0004	0.0073
BOU15018	mar	0.0296	0.0009
BOU15019	mar	0.0295	0.0004
BOU15020	mar	0.0294	0.0009
BOU15021	mar	0.0283	0.0008
BOU15022	mar	0.0296	0.0007
BOU15023	mar	0.0294	0.0009
BOU15024	mar	0.0294	0.0009
BOU15025	mar	0.0287	0.0005
BOU15027	meg	-0.0956	-0.103
BOU15028	mar	0.029	0.0006
BOU15029	mar	0.0285	0.0006
BOU15030	meg	-0.0988	-0.1071
BOU15031	mar	-0.0653	-0.0809
BOU15032	mar	0.0295	0.0009
JAV11001	mar	0.0284	0.0007
JAV11002	mar	0.0291	0.0009
JAV11003	mar	0.0278	0.0004
JAV11004	mar	0.0287	0.0009
JAV11005	mar	0.0284	0.0006
JAV11006	mar	0.0276	0.0002
JAV11007	bic	-0.0448	0.0319
JAV11008	mar	0.029	0.0007
JAV11009	mar	0.0273	0.001
JAV11010	int	-0.0358	0.0141
JAV11011	mar	0.0283	0.001
JAV11012	mar	0.0284	0.0006
JAV11013	mar	0.0292	0.0005
JAV11014	mar	0.0281	0.0002
JAV11015	bic	-0.0379	0.0277
JAV11016	bic	-0.0414	0.0308
JAV11017	mar	0.028	0.0009
JAV11018	mar	0.0286	0.0008
JAV11019	mar	0.0272	0.0007
JAV11021	mar	0.0292	0.0008
JAV11022	bic	-0.0522	0.0357
JAV11023	int	-0.0345	0.0149
JAV11024	mar	0.0287	0.0008
JAV11025	mar	0.0282	0.0009
JAV11027	mar	0.0279	0.0005
JAV11028	mar	0.028	0.001
JAV11030	mar	0.027	0.0007
MAY03001	mar	0.0295	0.0008
MAY03003	mar	0.0293	0.001
MAY03005	mar	0.0298	0.0011
MAY03006	mar	0.0289	0.0014
MAY03007	mar	0.0288	0.001
MAY03009	mar	0.029	0.0005
MAY03013	mar	0.0283	0.0009
MAY03017	mar	0.0291	0.0005
MAY03018	mar	0.0286	0.0009
MAY03019	mar	0.0281	0.0006
MAY03020	mar	0.0276	0.0009
MAY03021	mar	0.029	0.0004
MAY03022	mar	0.0293	0.001
MAY03023	mar	0.0289	0.0006
MAY03024	mar	0.0291	0.0008
MAY03025	mar	0.0294	0.0011
MAY03027	mar	0.0294	0.0005
MAY03028	mar	0.0289	0.0008
NCA16001	mar	0.0285	0.0009
NCA16002	mar	0.0292	0.0011
NCA16003	mar	0.0257	-0.0008
NCA16004	mar	0.0288	0.0003
NCA16005	mar	0.0299	0.0006
NCA16006	mar	0.0298	0.0011
NCA16007	mar	0.0289	0.0008
NCA16008	mar	0.0289	0.001
NCA16009	mar	0.0295	0.0003
NCA16010	mar	0.0292	0.0009
NCA16011	mar	0.0293	0.0006
NCA16014	mar	0.0299	0.0007
NCA16015	obs	-0.0962	0.1177
NCA16018	mar	0.0292	0.0008
NCA16020	mar	0.0299	0.001
NCA16021	mar	0.0292	0.0012
NCA16022	mar	0.029	0.0011
NCA16023	mar	0.0298	0.0004
NCA16024	mar	0.0294	0.0006
NCA16025	mar	0.028	0.0006
NCA16027	mar	0.0297	0.0007
NCA16028	mar	0.0295	0.0009
NCA16030	mar	0.0297	0.0004
NCA16031	mar	0.0295	0.0008
NCA16034	mar	0.0287	0.0009
NCA16035	mar	0.0292	0.0008
NCA16036	mar	0.0292	0.0008
NCA16039	mar	0.0292	0.0009
NCA16041	mar	0.0299	0.0008
NCA16042	mar	0.0294	0.0006
NCA16043	mar	0.0296	0.0012
NCA16044	mar	0.0288	0.0006
NCA16045	mar	0.0294	0.0006
NCA16046	mar	0.0292	0.0008
NCA16049	mar	0.0293	0.0003
NCA16053	mar	0.03	0.0006
NCA16056	mar	0.0298	0.0007
NCA16063	mar	0.0278	0.0005
NCA16064	mar	0.0293	0.0007
NCA16084	mar	0.0302	0.0005
NCA16099	mar	0.0292	0.0006
NCA16110	mar	0.03	0.0007
NCA16116	mar	0.0298	0.0009
NCA16117	mar	0.0294	0.0005
NCA16120	mar	0.03	0.0006
PHC08C01	luz	-0.0152	0.0092
PHC08C02	luz	-0.016	0.0088
PHC08C03	luz	-0.0161	0.0088
PHC08C04	luz	-0.0172	0.0086
PHC08C05	luz	-0.0176	0.0095
PHC08C06	luz	-0.0167	0.0084
PHC08C07	luz	-0.0169	0.0086
PHC08C09	luz	-0.0156	0.0095
PHC08C10	mar	0.0196	0.0009
PHC08C11	luz	-0.0163	0.0094
PHC08C12	luz	-0.0157	0.0089
PHC08C13	luz	-0.0156	0.0096
PHC08C15	luz	-0.0154	0.0092
PHC08C16	luz	-0.0151	0.0084
PHC08C18	luz	-0.016	0.0079
PHC08C20	mar	0.0195	0.0028
PHC08C22	luz	-0.0162	0.0099
PHC08C24	luz	-0.013	0.0099
PHC08C25	mar	0.0194	0.0019
PHC08C26	luz	-0.0155	0.0096
PHC08C27	luz	-0.0161	0.0088
PHC08C28	luz	-0.0136	0.0086
PHC08C29	luz	-0.0128	0.0081
PHC08P20	mar	0.0186	0.0019
PHC08P22	mar	0.0193	0.0026
PHC08P23	mar	0.0196	0.0024
PHP14P01	mar	0.0187	0.0017
PHP14P02	mar	0.019	0.0016
PHP14P03	mar	0.0196	0.0017
PHP14P04	mar	0.0185	0.0021
PHP14P05	mar	0.019	0.0019
PHP14P06	mar	0.0182	0.0017
PHP14P07	mar	0.0192	0.0006
PHP14P08	mar	0.0186	0.0023
PHP14P09	mar	0.0192	0.0022
PHP14P10	mar	0.0196	0.0014
PHP14P11	mar	0.019	0.0016
PHP14P12	mar	0.0195	0.0019
PHP14P13	mar	0.0194	0.0018
PHP14P14	mar	0.0173	0.0018
PHP14P15	mar	0.0193	0.0023
PHP14P16	mar	0.0198	0.0024
PHP14P17	mar	0.0187	0.0018
PHP14P18	mar	0.0182	0.0016
PHP14P19	mar	0.0184	0.0019
PHP14P21	mar	0.0178	0.0018
PHP14P24	mar	0.0199	0.0019
PHP14P25	mar	0.0197	0.0011
PHP14P26	mar	0.0199	0.0019
PHP14P27	mar	0.0193	0.0022
PHP14P28	mar	0.0195	0.0024
PHP14P29	mar	0.0191	0.0015
PHP14P30	mar	0.0194	0.0019
REU01002	mar	0.029	0.001
REU01014	mar	0.0286	0.001
REU01016	mar	0.0284	0.0011
REU03004	mar	0.0297	0.0008
REU03008	mar	0.0292	0.0013
REU03010	mar	0.0297	0.001
REU03011	mar	0.0292	0.0007
REU03012	mar	0.0293	0.0003
REU03015	mar	0.0289	0.001
REU03026	mos	-0.0461	-0.0247
SAA16001	mar	0.0298	0.0004
SAA16002	mar	0.0299	0.0007
SAA16003	mar	0.0295	0.0005
SAA16004	mar	0.0292	0.0007
SAA16005	mar	0.0294	0.0007
SAA16006	mar	0.03	0.0008
SAA16007	mar	0.03	0.0006
SAA16008	mar	0.0302	0.0008
SAA16009	mar	0.0299	0.0007
SAA16010	mar	0.0286	0.0006
SAA16011	mar	-0.0324	-0.0534
SAA16012	mar	-0.0323	-0.0521
SAA16013	mar	-0.0285	-0.0483
SAA16014	meg	-0.0972	-0.106
SAA16015	meg	-0.0994	-0.1078
SAA16016	mar	0.0294	0.0005
SAA16017	mar	0.0285	0.0007
SAA16018	mar	0.0304	0.0005
SAA16019	mar	0.0279	0.0015
SAA16020	mar	0.0291	0.001
SAA16021	mar	0.0286	0.0002
SAA16022	mar	0.0299	0.0005
SAA16023	mar	0.0295	0.0007
SAA16024	mar	-0.0113	-0.0339
SAA16025	mar	0.0305	0.0004
SAA16026	mar	0.0297	0.0008
SAA16027	mar	-0.032	-0.0522
SAA16029	mar	0.0297	0.0005
SAA16030	mar	0.0292	0.0003
SAA16031	mar	0.0294	0.0007
SAA16032	mar	0.029	0.0006
SAA16034	mar	0.0292	0.0007
SAA16035	mar	0.029	0.0006
SAA16036	mar	0.0296	0.0005
SAA16038	mar	0.0293	0.0009
SAW16001	mar	0.0291	0.0004
SAW16002	meg	-0.0993	-0.108
SAW16003	mar	0.03	0.001
SAW16004	mar	0.0286	0.0009
SAW16005	mar	0.0297	0.0008
SAW16007	mar	0.0295	0.0006
SAW16008	mar	0.0296	0.0006
SAW16009	mar	0.0294	0.0006
SAW16010	mar	0.0299	0.0008
SAW16011	mar	0.0296	0.0007
SAW16012	mar	0.0301	0.0008
SAW16013	mar	0.0296	0.0009
SAW16014	mar	0.0296	0.0006
SAW16015	mar	0.0301	0.0009
SAW16016	mar	0.0297	0.0002
SAW16017	mar	0.0292	0.0005
SAW16019	mar	0.0292	0.0006
SAW16020	mar	0.0297	0.0002
SAW16021	obs	-0.097	0.1171
SAW16022	obs	-0.0975	0.1183
SAW16023	obs	-0.0949	0.1146
SAW16024	obs	-0.0982	0.1191
SAW16025	obs	-0.097	0.1167
SAW16026	obs	-0.0972	0.1175
SAW16027	obs	-0.0965	0.1159
SAW16028	obs	-0.0972	0.1167
SAW16030	obs	-0.1003	0.1207
SAW16031	obs	-0.0961	0.1148
SAW16032	obs	-0.1001	0.1216
SAW16033	obs	-0.0989	0.1187
SAW16034	obs	-0.095	0.1139
SAW16035	obs	-0.1003	0.1215
SAW16036	obs	-0.1006	0.1213
SAW16037	obs	-0.0995	0.1212
SAW16038	obs	-0.0986	0.1191
SAW16039	obs	-0.0991	0.1194
SAW16040	obs	-0.1003	0.1215
SAW16041	obs	-0.098	0.1181
SAW16042	obs	-0.0973	0.117
SAW16044	obs	-0.0849	0.102
SAW16045	obs	-0.0952	0.1143
SAW16046	mar	0.0304	0.0001
SAW16047	mar	0.0292	0.0003
SAW16048	mar	0.0297	0.0007
SAW16049	mar	0.0299	0.001
SAW16050	mar	0.0294	0.0009
SAW16051	mar	0.0296	0.0006
SAW16052	mar	0.0299	0.0008
SAW16054	mar	0.0296	0.0005
SAW16055	mar	0.0301	0.0007
SAW16056	mar	0.0295	0.0004
SAW16057	mar	0.0286	0.0009
SAW16058	mar	0.0296	0.0008
SAW17B02	mar	0.0292	0.0007
SAW17B10	meg	-0.1008	-0.11
SAW17B13	meg	-0.1006	-0.1098
SAW17B16	obs	-0.0997	0.1205
SAW17B17	obs	-0.1	0.1209
SAW17B18	obs	-0.0976	0.1183
SAW17B19	obs	-0.0999	0.1209
SAW17B27	mar	-0.0326	-0.0513
SAW17B48	meg	-0.0998	-0.1084
SAW17B49	mar	-0.0313	-0.0527
SAW17B55	meg	-0.102	-0.11
SAW17B56	mar	0.0296	0.001
SAW17B57	mar	0.0296	0.0004
SAW17B58	mar	0.0296	0.0006
SOK16354	mar	0.029	0.0006
SOL16V01	mar	0.0296	0.0009
SOL16V02	mar	0.0298	0.0009
SOL16V03	mar	0.0298	0.0007
SOL16V04	mar	0.0302	0.0002
SOL16V06	mar	0.029	0.0009
SOL16V07	mar	0.0288	0.0007
SOL16V08	mar	0.0293	0.0006
SOL16V10	mar	0.0285	0.0008
SOL16V11	mar	0.0275	-0.0004
SOL16V12	mar	0.03	0.0009
SOL16V13	mar	0.0293	0.0009
SON16364	mar	0.0289	0.0008
SON16370	mar	0.03	0.0005
SON16371	mar	0.0294	0.0009
SOR16R01	mar	0.0296	0.0006
SOR16R02	mar	0.0298	0.0007
SOR16R03	mar	0.0297	0.0006
SOR16R06	mar	0.0292	0.0008
SOR16R07	mar	0.0299	0.0003
SOR16R09	mar	0.0294	0.0007
SOR16R12	mar	0.0295	0.0007
SOR16R13	mar	0.0295	0.0005
SOR16R20	mar	0.0284	0.0012
SOR16R21	mar	0.0298	0.0006
SOR16R22	mar	0.0291	0.0002
SOR16R23	mar	0.0296	0.0006
SOV16374	meg	-0.0985	-0.1057
SOV16377	mar	0.0294	0.0006
TAI15001	mar	0.0178	0.0013
TAI15002	mar	0.0185	0.0016
TAI15003	mar	0.0197	0.001
TAI15004	mar	0.0192	0.001
TAI15005	mar	0.0196	0.0015
TAI15006	mar	0.0186	0.0007
TAI15007	mar	0.02	0.0014
TAI15008	mar	0.0182	0.0024
TAI15009	mar	0.0195	0.0019
TAI15010	mar	0.0197	0.0023
TAI15011	mar	0.0189	0.0028
TAI15012	mar	0.0188	0.0021
TAI15013	mar	0.0202	0.0022
TAI15014	mar	0.0193	0.0016
TAI15015	mar	0.0191	0.0022
TAI15016	mar	0.0185	0.0021
TAI15017	mar	0.0186	0.0013
TAI15018	mar	0.0187	0.0014
TAI15019	mar	0.0196	0.0019
TAI15020	mar	0.0185	0.0016
TAI15021	mar	0.0197	0.0014
TAI15022	mar	0.0193	0.0021
TAI15023	mar	0.02	0.001
TAI15024	mar	0.0195	0.002
TAI15025	mar	0.0189	0.0012
TAI15026	mar	0.0188	0.002
TAI15027	mar	0.0187	0.0023
TAI15028	mar	0.0186	0.0027
TAI15029	mar	0.0188	0.0027
TAI15030	mar	0.0189	0.0005
VAG12001	mar	0.0288	0.001
VAG12002	mar	0.0284	0.0011
VAG12003	mar	0.0289	0.0004
VAG12004	meg	-0.0975	-0.1053
VAG12005	meg	-0.0979	-0.1055
VAG12006	meg	-0.09	-0.0962
VAG12007	meg	-0.0925	-0.1016
VAG12008	meg	-0.0864	-0.0932
VAG12010	meg	-0.0799	-0.0874
VAG12011	meg	-0.0966	-0.1027
VAG12012	mar	-0.0286	-0.0466
VAG12013	meg	-0.0803	-0.087
VAG12014	meg	-0.0924	-0.0995
VAG12015	meg	-0.0846	-0.0913
VAG12016	mar	0.0289	0.0009
VAG12018	mar	-0.0307	-0.0507
VAG12019	mar	-0.0312	-0.0503
VAG12020	meg	-0.1018	-0.1104
VAG12022	mar	0.0283	0.0005
VAG12023	int	-0.0327	0.0142
VAG12024	mar	-0.0749	-0.0873
VAG12025	mar	0.0296	0.0007
VAG12027	meg	-0.0963	-0.103
VAG12029	mar	0.0071	-0.0178
VAG12030	mar	0.0283	0.0009
VAG12031	mar	0.03	0.0007
VAG12033	mar	0.0184	0.0016
VAG12034	meg	-0.1016	-0.1093
VAG12036	mar	0.0298	0.0009
VAG12037	mar	-0.0263	-0.0261
VAG12038	meg	-0.0976	-0.1061
VAG12039	mar	0.0301	0.0003
VAG12040	mar	-0.0329	0.0598
VAG12041	meg	-0.0988	-0.1079
VAG12044	meg	-0.0298	-0.05
VAG12045	mar	-0.0326	0.0596
VAG12046	meg	-0.07	-0.0763
VAG12047	meg	-0.0752	-0.0814
VAG12049	obs	-0.1026	0.0044
VAG12050	obs	-0.0905	0.1103
VAG12051	meg	-0.1004	-0.1085
VAG12052	mar	0.0294	0.0009
VAG12053	mar	-0.008	-0.0291
VAG12055	mar	-0.0656	-0.0811
VAG12056	meg	-0.1008	-0.1092
VAG12059	mar	0.0282	0.0001
VAG12060	obs	-0.0889	0.1084
VAG12061	obs	-0.0944	0.114
VAG12062	meg	-0.0885	-0.0976
VAG12063	mar	0.0298	0.0007
VAG12064	meg	-0.0895	-0.0967
VAG12065	meg	-0.0915	-0.0996
VAG12067	mar	0.0295	0.0006
VAG12068	mar	0.0297	0.0009
VAG13070	mar	0.029	0.0006
VAG13071	mar	-0.0305	-0.0489
VAG13072	mar	0.0296	0.0007
VAG13073	obs	-0.0998	0.1216
VAG13074	obs	-0.1001	0.1207
VAG13075	meg	-0.0923	-0.1008
VAG13076	meg	-0.0836	-0.0908
VAG13077	mar	-0.0322	0.0585
VAG13078	mar	-0.0309	-0.0517
VAG13079	mar	0.0302	0.0007
VAG13080	obs	-0.098	0.1183
VAG13081	mar	0.0295	0.001
VAG13082	mar	0.0295	0.0008
VAG13084	obs	-0.0963	0.116
VAG13085	mar	0.0293	0.0003
VAG13086	meg	-0.0942	-0.0998
VAG13087	mar	-0.0413	-0.0542

## Sheet: Fig.2a
Specimen ID	Mitochondrial genome	PC1	PC2
AFC09022	mar	0.0275	0.0022
AFC09027	mar	0.0274	0.0023
AFC09028	mar	0.028	0.0016
AFC09038	mar	0.0275	0.0022
AFC09040	mar	0.0281	0.0014
AFC09042	mar	0.0281	0.0019
AFC09046	mar	0.0281	0.0021
AFC09050	mar	0.0274	0.0017
AFC09131	mar	0.0265	0.0011
AFC09136	mar	0.0283	0.002
AFC09192	mar	0.0287	0.0023
AFC09250	mar	0.0291	0.0021
AFC09269	mar	0.0272	0.0021
AFC09282	mar	0.0279	0.0021
AFS03068	mar	0.0278	0.0022
BOU15001	meg	-0.0999	-0.11
BOU15002	meg	-0.101	-0.1105
BOU15003	meg	-0.1008	-0.1107
BOU15004	meg	-0.098	-0.1063
BOU15005	meg	-0.1005	-0.1101
BOU15006	mar	0.0284	0.0022
BOU15007	mar	0.0285	0.0022
BOU15009	mar	0.0282	0.0015
BOU15010	mar	0.029	0.002
BOU15011	mar	0.0284	0.0018
BOU15012	mar	0.0285	0.0019
BOU15013	mar	0.0285	0.0015
BOU15014	mar	0.0289	0.0019
BOU15015	mar	0.0281	0.0019
BOU15016	mar	0.0281	0.0018
BOU15018	mar	0.0286	0.0021
BOU15019	mar	0.0285	0.0016
BOU15020	mar	0.0284	0.0021
BOU15021	mar	0.0273	0.0019
BOU15022	mar	0.0286	0.0019
BOU15023	mar	0.0284	0.002
BOU15024	mar	0.0284	0.0021
BOU15025	mar	0.0277	0.0016
BOU15027	meg	-0.096	-0.1047
BOU15028	mar	0.028	0.0018
BOU15029	mar	0.0274	0.0017
BOU15030	meg	-0.0989	-0.1086
BOU15031	hyb	-0.0657	-0.0819
BOU15032	mar	0.0285	0.0021
JAV11001	mar	0.0272	0.0021
JAV11002	mar	0.0281	0.0021
JAV11003	mar	0.0268	0.0015
JAV11004	mar	0.0277	0.0021
JAV11005	mar	0.0273	0.0018
JAV11006	mar	0.0264	0.0015
JAV11008	mar	0.0281	0.0018
JAV11009	mar	0.0262	0.0023
JAV11011	mar	0.0273	0.0022
JAV11012	mar	0.0274	0.0018
JAV11013	mar	0.0282	0.0017
JAV11014	mar	0.0271	0.0013
JAV11017	mar	0.0271	0.0021
JAV11018	mar	0.0276	0.002
JAV11019	mar	0.0262	0.0019
JAV11021	mar	0.0282	0.002
JAV11024	mar	0.0277	0.002
JAV11025	mar	0.0272	0.0021
JAV11027	mar	0.0269	0.0016
JAV11028	mar	0.027	0.0021
JAV11030	mar	0.0259	0.002
MAY03001	mar	0.0285	0.002
MAY03003	mar	0.0283	0.0022
MAY03005	mar	0.0288	0.0022
MAY03006	mar	0.028	0.0025
MAY03007	mar	0.0278	0.0022
MAY03009	mar	0.028	0.0016
MAY03013	mar	0.0274	0.002
MAY03017	mar	0.0281	0.0017
MAY03018	mar	0.0275	0.0021
MAY03019	mar	0.027	0.0017
MAY03020	mar	0.0265	0.0021
MAY03021	mar	0.0279	0.0015
MAY03022	mar	0.0282	0.0022
MAY03023	mar	0.0279	0.0018
MAY03024	mar	0.0281	0.0019
MAY03025	mar	0.0283	0.0023
MAY03027	mar	0.0284	0.0017
MAY03028	mar	0.0279	0.0019
NCA16001	mar	0.0274	0.0021
NCA16002	mar	0.0282	0.0023
NCA16003	mar	0.0251	0.0002
NCA16004	mar	0.0278	0.0014
NCA16005	mar	0.0289	0.0018
NCA16006	mar	0.0288	0.0023
NCA16007	mar	0.0278	0.002
NCA16008	mar	0.0279	0.0021
NCA16009	mar	0.0285	0.0015
NCA16010	mar	0.0282	0.002
NCA16011	mar	0.0283	0.0018
NCA16014	mar	0.0288	0.0019
NCA16018	mar	0.0282	0.0019
NCA16020	mar	0.0288	0.0022
NCA16021	mar	0.0282	0.0024
NCA16022	mar	0.028	0.0023
NCA16023	mar	0.0288	0.0016
NCA16024	mar	0.0284	0.0018
NCA16025	mar	0.0271	0.0018
NCA16027	mar	0.0287	0.0019
NCA16028	mar	0.0285	0.0021
NCA16030	mar	0.0286	0.0016
NCA16031	mar	0.0285	0.002
NCA16034	mar	0.0278	0.002
NCA16035	mar	0.0282	0.002
NCA16036	mar	0.0281	0.002
NCA16039	mar	0.0282	0.0021
NCA16041	mar	0.0289	0.002
NCA16042	mar	0.0284	0.0017
NCA16043	mar	0.0285	0.0024
NCA16044	mar	0.0278	0.0018
NCA16045	mar	0.0284	0.0018
NCA16046	mar	0.0283	0.0019
NCA16049	mar	0.0283	0.0014
NCA16053	mar	0.0289	0.0018
NCA16056	mar	0.0288	0.002
NCA16063	mar	0.0267	0.0015
NCA16064	mar	0.0283	0.0019
NCA16084	mar	0.0292	0.0017
NCA16099	mar	0.0282	0.0018
NCA16110	mar	0.029	0.0019
NCA16116	mar	0.0288	0.0021
NCA16117	mar	0.0284	0.0017
NCA16120	mar	0.029	0.0018
PHC08C10	mar	0.0191	0.0014
PHC08C20	mar	0.0189	0.0034
PHC08C25	mar	0.0189	0.0025
PHC08P20	mar	0.018	0.0025
PHC08P22	mar	0.0188	0.0031
PHC08P23	mar	0.0191	0.003
PHP14P01	mar	0.0182	0.0023
PHP14P02	mar	0.0184	0.0022
PHP14P03	mar	0.0191	0.0023
PHP14P04	mar	0.0181	0.0026
PHP14P05	mar	0.0185	0.0024
PHP14P06	mar	0.0176	0.0022
PHP14P07	mar	0.0188	0.0011
PHP14P08	mar	0.0181	0.0028
PHP14P09	mar	0.0186	0.0028
PHP14P10	mar	0.0191	0.0019
PHP14P11	mar	0.0184	0.0022
PHP14P12	mar	0.019	0.0025
PHP14P13	mar	0.0189	0.0024
PHP14P14	mar	0.0168	0.0023
PHP14P15	mar	0.0187	0.0029
PHP14P16	mar	0.0191	0.0032
PHP14P17	mar	0.0182	0.0024
PHP14P18	mar	0.0177	0.0021
PHP14P19	mar	0.0178	0.0025
PHP14P21	mar	0.0173	0.0024
PHP14P24	mar	0.0193	0.0025
PHP14P25	mar	0.0191	0.0016
PHP14P26	mar	0.0194	0.0024
PHP14P27	mar	0.0188	0.0028
PHP14P28	mar	0.019	0.003
PHP14P29	mar	0.0185	0.0021
PHP14P30	mar	0.0188	0.0025
REU01002	mar	0.0279	0.0022
REU01014	mar	0.0276	0.0021
REU01016	mar	0.0274	0.0023
REU03004	mar	0.0286	0.002
REU03008	mar	0.0283	0.0025
REU03010	mar	0.0287	0.0022
REU03011	mar	0.0281	0.0019
REU03012	mar	0.0282	0.0014
REU03015	mar	0.0279	0.0022
SAA16001	mar	0.0288	0.0016
SAA16002	mar	0.0289	0.0018
SAA16003	mar	0.0284	0.0017
SAA16004	mar	0.0281	0.0019
SAA16005	mar	0.0284	0.0019
SAA16006	mar	0.0289	0.002
SAA16007	mar	0.029	0.0018
SAA16008	mar	0.0292	0.002
SAA16009	mar	0.0288	0.0019
SAA16010	mar	0.0276	0.0017
SAA16011	hyb	-0.033	-0.0534
SAA16012	hyb	-0.0329	-0.0523
SAA16013	hyb	-0.0292	-0.0484
SAA16014	meg	-0.0973	-0.1075
SAA16015	meg	-0.0995	-0.1093
SAA16016	mar	0.0284	0.0016
SAA16017	mar	0.0275	0.0017
SAA16018	mar	0.0294	0.0017
SAA16019	mar	0.0269	0.0027
SAA16020	mar	0.0281	0.0022
SAA16021	mar	0.0276	0.0014
SAA16022	mar	0.0289	0.0017
SAA16023	mar	0.0285	0.0019
SAA16024	hyb	-0.012	-0.0336
SAA16025	mar	0.0294	0.0016
SAA16026	mar	0.0286	0.002
SAA16027	hyb	-0.0326	-0.0522
SAA16029	mar	0.0286	0.0017
SAA16030	mar	0.0282	0.0014
SAA16031	mar	0.0284	0.0019
SAA16032	mar	0.0279	0.0018
SAA16034	mar	0.0282	0.0019
SAA16035	mar	0.0279	0.0017
SAA16036	mar	0.0285	0.0017
SAA16038	mar	0.0283	0.002
SAW16001	mar	0.0281	0.0015
SAW16002	meg	-0.099	-0.1089
SAW16003	mar	0.0289	0.0022
SAW16004	mar	0.0275	0.002
SAW16005	mar	0.0287	0.002
SAW16007	mar	0.0285	0.0018
SAW16008	mar	0.0286	0.0017
SAW16009	mar	0.0284	0.0018
SAW16010	mar	0.0289	0.002
SAW16011	mar	0.0286	0.0019
SAW16012	mar	0.029	0.002
SAW16013	mar	0.0286	0.0021
SAW16014	mar	0.0286	0.0018
SAW16015	mar	0.0291	0.002
SAW16016	mar	0.0287	0.0013
SAW16017	mar	0.0282	0.0017
SAW16019	mar	0.0282	0.0018
SAW16020	mar	0.0287	0.0014
SAW16046	mar	0.0294	0.0013
SAW16047	mar	0.0282	0.0015
SAW16048	mar	0.0287	0.0019
SAW16049	mar	0.0289	0.0022
SAW16050	mar	0.0284	0.0021
SAW16051	mar	0.0286	0.0018
SAW16052	mar	0.0289	0.0019
SAW16054	mar	0.0285	0.0017
SAW16055	mar	0.0291	0.002
SAW16056	mar	0.0285	0.0016
SAW16057	mar	0.0276	0.002
SAW16058	mar	0.0285	0.002
SAW17B02	mar	0.0282	0.0018
SAW17B10	meg	-0.1008	-0.1115
SAW17B13	meg	-0.1009	-0.1113
SAW17B27	hyb	-0.0333	-0.0515
SAW17B48	meg	-0.1001	-0.1099
SAW17B49	hyb	-0.0319	-0.0529
SAW17B55	meg	-0.1021	-0.1115
SAW17B56	mar	0.0286	0.0022
SAW17B57	mar	0.0286	0.0016
SAW17B58	mar	0.0286	0.0018
SOK16354	mar	0.028	0.0017
SOL16V01	mar	0.0285	0.0021
SOL16V02	mar	0.0288	0.0021
SOL16V03	mar	0.0288	0.0019
SOL16V04	mar	0.0292	0.0014
SOL16V06	mar	0.028	0.002
SOL16V07	mar	0.0278	0.0019
SOL16V08	mar	0.0283	0.0017
SOL16V10	mar	0.0275	0.002
SOL16V11	mar	0.0266	0.0005
SOL16V12	mar	0.0289	0.0022
SOL16V13	mar	0.0283	0.0021
SON16364	mar	0.0279	0.002
SON16370	mar	0.029	0.0017
SON16371	mar	0.0284	0.0021
SOR16R01	mar	0.0286	0.0017
SOR16R02	mar	0.0288	0.0019
SOR16R03	mar	0.0287	0.0017
SOR16R06	mar	0.0282	0.0019
SOR16R07	mar	0.0289	0.0015
SOR16R09	mar	0.0284	0.0019
SOR16R12	mar	0.0285	0.0019
SOR16R13	mar	0.0285	0.0017
SOR16R20	mar	0.0274	0.0024
SOR16R21	mar	0.0287	0.0017
SOR16R22	mar	0.0282	0.0014
SOR16R23	mar	0.0286	0.0018
SOV16374	meg	-0.0988	-0.1073
SOV16377	mar	0.0284	0.0018
TAI15001	mar	0.0172	0.0019
TAI15002	mar	0.0179	0.0023
TAI15003	mar	0.0192	0.0015
TAI15004	mar	0.0187	0.0015
TAI15005	mar	0.019	0.0022
TAI15006	mar	0.018	0.0014
TAI15007	mar	0.0194	0.0021
TAI15008	mar	0.0176	0.0031
TAI15009	mar	0.019	0.0025
TAI15010	mar	0.0192	0.0029
TAI15011	mar	0.0182	0.0036
TAI15012	mar	0.0182	0.0028
TAI15013	mar	0.0197	0.0028
TAI15014	mar	0.0186	0.0023
TAI15015	mar	0.0178	0.0033
TAI15016	mar	0.0179	0.0027
TAI15017	mar	0.0181	0.0018
TAI15018	mar	0.0182	0.0019
TAI15019	mar	0.0191	0.0026
TAI15020	mar	0.018	0.0022
TAI15021	mar	0.0192	0.002
TAI15022	mar	0.0188	0.0028
TAI15023	mar	0.0194	0.0016
TAI15024	mar	0.019	0.0026
TAI15025	mar	0.0184	0.0016
TAI15026	mar	0.0183	0.0026
TAI15027	mar	0.0183	0.0028
TAI15028	mar	0.018	0.0033
TAI15029	mar	0.0183	0.0033
TAI15030	mar	0.0185	0.001
VAG12001	mar	0.0277	0.0022
VAG12002	mar	0.0275	0.0022
VAG12003	mar	0.0279	0.0016
VAG12004	meg	-0.096	-0.1052
VAG12005	meg	-0.0984	-0.1075
VAG12006	meg	-0.0906	-0.0981
VAG12007	meg	-0.0925	-0.103
VAG12008	meg	-0.0869	-0.0948
VAG12010	meg	-0.0803	-0.0888
VAG12011	meg	-0.0903	-0.0982
VAG12012	hyb	-0.0291	-0.047
VAG12013	meg	-0.0801	-0.0878
VAG12014	meg	-0.0919	-0.1005
VAG12015	meg	-0.0845	-0.0923
VAG12016	mar	0.0279	0.0021
VAG12018	hyb	-0.0313	-0.0507
VAG12019	hyb	-0.0317	-0.0502
VAG12020	meg	-0.1018	-0.1121
VAG12022	mar	0.0274	0.0016
VAG12024	hyb	-0.075	-0.0883
VAG12025	mar	0.0286	0.0019
VAG12027	meg	-0.0952	-0.1034
VAG12029	hyb	0.0062	-0.0173
VAG12030	mar	0.0272	0.0023
VAG12031	mar	0.0289	0.0019
VAG12033	mar	0.0159	0.0017
VAG12034	meg	-0.1012	-0.1107
VAG12036	mar	0.0289	0.0021
VAG12037	hyb	-0.0273	-0.0261
VAG12038	meg	-0.0976	-0.1074
VAG12039	mar	0.0291	0.0015
VAG12041	meg	-0.0979	-0.1088
VAG12044	hyb	-0.0301	-0.0496
VAG12046	meg	-0.07	-0.0774
VAG12047	meg	-0.0755	-0.0818
VAG12051	meg	-0.1006	-0.1099
VAG12052	mar	0.0284	0.0021
VAG12053	hyb	-0.0083	-0.0284
VAG12055	hyb	-0.0658	-0.0817
VAG12056	meg	-0.1008	-0.1108
VAG12059	mar	0.0274	0.0013
VAG12062	meg	-0.089	-0.0995
VAG12063	mar	0.0288	0.0019
VAG12064	meg	-0.0901	-0.0978
VAG12065	meg	-0.0919	-0.1013
VAG12067	mar	0.0285	0.0017
VAG12068	mar	0.0287	0.0021
VAG13070	mar	0.028	0.0017
VAG13071	hyb	-0.0311	-0.0491
VAG13072	mar	0.0285	0.0019
VAG13075	meg	-0.0923	-0.1023
VAG13076	meg	-0.0825	-0.0911
VAG13078	hyb	-0.0315	-0.0519
VAG13079	mar	0.0292	0.0019
VAG13081	mar	0.0285	0.0022
VAG13082	mar	0.0285	0.002
VAG13085	mar	0.0283	0.0015
VAG13086	meg	-0.0944	-0.1013
VAG13087	hyb	-0.0431	-0.0519

## Sheet: Fig.2b
Specimen ID	Species ID	PC1	PC2
AFC09022	mar	0.0275	0.0022
AFC09027	mar	0.0274	0.0023
AFC09028	mar	0.028	0.0016
AFC09038	mar	0.0275	0.0022
AFC09040	mar	0.0281	0.0014
AFC09042	mar	0.0281	0.0019
AFC09046	mar	0.0281	0.0021
AFC09050	mar	0.0274	0.0017
AFC09131	mar	0.0265	0.0011
AFC09136	mar	0.0283	0.002
AFC09192	mar	0.0287	0.0023
AFC09250	mar	0.0291	0.0021
AFC09269	mar	0.0272	0.0021
AFC09282	mar	0.0279	0.0021
AFS03068	mar	0.0278	0.0022
BOU15006	mar	0.0284	0.0022
BOU15007	mar	0.0285	0.0022
BOU15009	mar	0.0282	0.0015
BOU15010	mar	0.029	0.002
BOU15011	mar	0.0284	0.0018
BOU15012	mar	0.0285	0.0019
BOU15013	mar	0.0285	0.0015
BOU15014	mar	0.0289	0.0019
BOU15015	mar	0.0281	0.0019
BOU15016	mar	0.0281	0.0018
BOU15018	mar	0.0286	0.0021
BOU15019	mar	0.0285	0.0016
BOU15020	mar	0.0284	0.0021
BOU15021	mar	0.0273	0.0019
BOU15022	mar	0.0286	0.0019
BOU15023	mar	0.0284	0.002
BOU15024	mar	0.0284	0.0021
BOU15025	mar	0.0277	0.0016
BOU15028	mar	0.028	0.0018
BOU15029	mar	0.0274	0.0017
BOU15032	mar	0.0285	0.0021
JAV11001	mar	0.0272	0.0021
JAV11002	mar	0.0281	0.0021
JAV11003	mar	0.0268	0.0015
JAV11004	mar	0.0277	0.0021
JAV11005	mar	0.0273	0.0018
JAV11006	mar	0.0264	0.0015
JAV11008	mar	0.0281	0.0018
JAV11009	mar	0.0262	0.0023
JAV11011	mar	0.0273	0.0022
JAV11012	mar	0.0274	0.0018
JAV11013	mar	0.0282	0.0017
JAV11014	mar	0.0271	0.0013
JAV11017	mar	0.0271	0.0021
JAV11018	mar	0.0276	0.002
JAV11019	mar	0.0262	0.0019
JAV11021	mar	0.0282	0.002
JAV11024	mar	0.0277	0.002
JAV11025	mar	0.0272	0.0021
JAV11027	mar	0.0269	0.0016
JAV11028	mar	0.027	0.0021
JAV11030	mar	0.0259	0.002
MAY03001	mar	0.0285	0.002
MAY03003	mar	0.0283	0.0022
MAY03005	mar	0.0288	0.0022
MAY03006	mar	0.028	0.0025
MAY03007	mar	0.0278	0.0022
MAY03009	mar	0.028	0.0016
MAY03013	mar	0.0274	0.002
MAY03017	mar	0.0281	0.0017
MAY03018	mar	0.0275	0.0021
MAY03019	mar	0.027	0.0017
MAY03020	mar	0.0265	0.0021
MAY03021	mar	0.0279	0.0015
MAY03022	mar	0.0282	0.0022
MAY03023	mar	0.0279	0.0018
MAY03024	mar	0.0281	0.0019
MAY03025	mar	0.0283	0.0023
MAY03027	mar	0.0284	0.0017
MAY03028	mar	0.0279	0.0019
NCA16001	mar	0.0274	0.0021
NCA16002	mar	0.0282	0.0023
NCA16003	mar	0.0251	0.0002
NCA16004	mar	0.0278	0.0014
NCA16005	mar	0.0289	0.0018
NCA16006	mar	0.0288	0.0023
NCA16007	mar	0.0278	0.002
NCA16008	mar	0.0279	0.0021
NCA16009	mar	0.0285	0.0015
NCA16010	mar	0.0282	0.002
NCA16011	mar	0.0283	0.0018
NCA16014	mar	0.0288	0.0019
NCA16015	obs	-0.0945	0.1106
NCA16018	mar	0.0282	0.0019
NCA16020	mar	0.0288	0.0022
NCA16021	mar	0.0282	0.0024
NCA16022	mar	0.028	0.0023
NCA16023	mar	0.0288	0.0016
NCA16024	mar	0.0284	0.0018
NCA16025	mar	0.0271	0.0018
NCA16027	mar	0.0287	0.0019
NCA16028	mar	0.0285	0.0021
NCA16030	mar	0.0286	0.0016
NCA16031	mar	0.0285	0.002
NCA16034	mar	0.0278	0.002
NCA16035	mar	0.0282	0.002
NCA16036	mar	0.0281	0.002
NCA16039	mar	0.0282	0.0021
NCA16041	mar	0.0289	0.002
NCA16042	mar	0.0284	0.0017
NCA16043	mar	0.0285	0.0024
NCA16044	mar	0.0278	0.0018
NCA16045	mar	0.0284	0.0018
NCA16046	mar	0.0283	0.0019
NCA16049	mar	0.0283	0.0014
NCA16053	mar	0.0289	0.0018
NCA16056	mar	0.0288	0.002
NCA16063	mar	0.0267	0.0015
NCA16064	mar	0.0283	0.0019
NCA16084	mar	0.0292	0.0017
NCA16099	mar	0.0282	0.0018
NCA16110	mar	0.029	0.0019
NCA16116	mar	0.0288	0.0021
NCA16117	mar	0.0284	0.0017
NCA16120	mar	0.029	0.0018
PHC08C10	mar	0.0191	0.0014
PHC08C20	mar	0.0189	0.0034
PHC08C25	mar	0.0189	0.0025
PHC08P20	mar	0.018	0.0025
PHC08P22	mar	0.0188	0.0031
PHC08P23	mar	0.0191	0.003
PHP14P01	mar	0.0182	0.0023
PHP14P02	mar	0.0184	0.0022
PHP14P03	mar	0.0191	0.0023
PHP14P04	mar	0.0181	0.0026
PHP14P05	mar	0.0185	0.0024
PHP14P06	mar	0.0176	0.0022
PHP14P07	mar	0.0188	0.0011
PHP14P08	mar	0.0181	0.0028
PHP14P09	mar	0.0186	0.0028
PHP14P10	mar	0.0191	0.0019
PHP14P11	mar	0.0184	0.0022
PHP14P12	mar	0.019	0.0025
PHP14P13	mar	0.0189	0.0024
PHP14P14	mar	0.0168	0.0023
PHP14P15	mar	0.0187	0.0029
PHP14P16	mar	0.0191	0.0032
PHP14P17	mar	0.0182	0.0024
PHP14P18	mar	0.0177	0.0021
PHP14P19	mar	0.0178	0.0025
PHP14P21	mar	0.0173	0.0024
PHP14P24	mar	0.0193	0.0025
PHP14P25	mar	0.0191	0.0016
PHP14P26	mar	0.0194	0.0024
PHP14P27	mar	0.0188	0.0028
PHP14P28	mar	0.019	0.003
PHP14P29	mar	0.0185	0.0021
PHP14P30	mar	0.0188	0.0025
REU01002	mar	0.0279	0.0022
REU01014	mar	0.0276	0.0021
REU01016	mar	0.0274	0.0023
REU03004	mar	0.0286	0.002
REU03008	mar	0.0283	0.0025
REU03010	mar	0.0287	0.0022
REU03011	mar	0.0281	0.0019
REU03012	mar	0.0282	0.0014
REU03015	mar	0.0279	0.0022
SAA16001	mar	0.0288	0.0016
SAA16002	mar	0.0289	0.0018
SAA16003	mar	0.0284	0.0017
SAA16004	mar	0.0281	0.0019
SAA16005	mar	0.0284	0.0019
SAA16006	mar	0.0289	0.002
SAA16007	mar	0.029	0.0018
SAA16008	mar	0.0292	0.002
SAA16009	mar	0.0288	0.0019
SAA16010	mar	0.0276	0.0017
SAA16016	mar	0.0284	0.0016
SAA16017	mar	0.0275	0.0017
SAA16018	mar	0.0294	0.0017
SAA16019	mar	0.0269	0.0027
SAA16020	mar	0.0281	0.0022
SAA16021	mar	0.0276	0.0014
SAA16022	mar	0.0289	0.0017
SAA16023	mar	0.0285	0.0019
SAA16025	mar	0.0294	0.0016
SAA16026	mar	0.0286	0.002
SAA16029	mar	0.0286	0.0017
SAA16030	mar	0.0282	0.0014
SAA16031	mar	0.0284	0.0019
SAA16032	mar	0.0279	0.0018
SAA16034	mar	0.0282	0.0019
SAA16035	mar	0.0279	0.0017
SAA16036	mar	0.0285	0.0017
SAA16038	mar	0.0283	0.002
SAW16001	mar	0.0281	0.0015
SAW16003	mar	0.0289	0.0022
SAW16004	mar	0.0275	0.002
SAW16005	mar	0.0287	0.002
SAW16007	mar	0.0285	0.0018
SAW16008	mar	0.0286	0.0017
SAW16009	mar	0.0284	0.0018
SAW16010	mar	0.0289	0.002
SAW16011	mar	0.0286	0.0019
SAW16012	mar	0.029	0.002
SAW16013	mar	0.0286	0.0021
SAW16014	mar	0.0286	0.0018
SAW16015	mar	0.0291	0.002
SAW16016	mar	0.0287	0.0013
SAW16017	mar	0.0282	0.0017
SAW16019	mar	0.0282	0.0018
SAW16020	mar	0.0287	0.0014
SAW16021	obs	-0.102	0.1175
SAW16022	obs	-0.1005	0.116
SAW16023	obs	-0.0998	0.115
SAW16024	obs	-0.1033	0.1195
SAW16025	obs	-0.1018	0.1169
SAW16026	obs	-0.1022	0.118
SAW16027	obs	-0.1018	0.1166
SAW16028	obs	-0.1028	0.1178
SAW16030	obs	-0.1055	0.1212
SAW16031	obs	-0.1014	0.1155
SAW16032	obs	-0.1053	0.122
SAW16033	obs	-0.1038	0.1189
SAW16034	obs	-0.1	0.1144
SAW16035	obs	-0.1056	0.122
SAW16036	obs	-0.1058	0.1217
SAW16037	obs	-0.1047	0.1217
SAW16038	obs	-0.1037	0.1197
SAW16039	obs	-0.1042	0.1198
SAW16040	obs	-0.1056	0.122
SAW16041	obs	-0.1032	0.1187
SAW16042	obs	-0.1026	0.1177
SAW16044	obs	-0.0852	0.0969
SAW16045	obs	-0.1	0.1151
SAW16046	mar	0.0294	0.0013
SAW16047	mar	0.0282	0.0015
SAW16048	mar	0.0287	0.0019
SAW16049	mar	0.0289	0.0022
SAW16050	mar	0.0284	0.0021
SAW16051	mar	0.0286	0.0018
SAW16052	mar	0.0289	0.0019
SAW16054	mar	0.0285	0.0017
SAW16055	mar	0.0291	0.002
SAW16056	mar	0.0285	0.0016
SAW16057	mar	0.0276	0.002
SAW16058	mar	0.0285	0.002
SAW17B02	mar	0.0282	0.0018
SAW17B16	obs	-0.1049	0.1209
SAW17B17	obs	-0.1052	0.1213
SAW17B18	obs	-0.1028	0.1189
SAW17B19	obs	-0.1051	0.1214
SAW17B56	mar	0.0286	0.0022
SAW17B57	mar	0.0286	0.0016
SAW17B58	mar	0.0286	0.0018
SOK16354	mar	0.028	0.0017
SOL16V01	mar	0.0285	0.0021
SOL16V02	mar	0.0288	0.0021
SOL16V03	mar	0.0288	0.0019
SOL16V04	mar	0.0292	0.0014
SOL16V06	mar	0.028	0.002
SOL16V07	mar	0.0278	0.0019
SOL16V08	mar	0.0283	0.0017
SOL16V10	mar	0.0275	0.002
SOL16V11	mar	0.0266	0.0005
SOL16V12	mar	0.0289	0.0022
SOL16V13	mar	0.0283	0.0021
SON16364	mar	0.0279	0.002
SON16370	mar	0.029	0.0017
SON16371	mar	0.0284	0.0021
SOR16R01	mar	0.0286	0.0017
SOR16R02	mar	0.0288	0.0019
SOR16R03	mar	0.0287	0.0017
SOR16R06	mar	0.0282	0.0019
SOR16R07	mar	0.0289	0.0015
SOR16R09	mar	0.0284	0.0019
SOR16R12	mar	0.0285	0.0019
SOR16R13	mar	0.0285	0.0017
SOR16R20	mar	0.0274	0.0024
SOR16R21	mar	0.0287	0.0017
SOR16R22	mar	0.0282	0.0014
SOR16R23	mar	0.0286	0.0018
SOV16377	mar	0.0284	0.0018
TAI15001	mar	0.0172	0.0019
TAI15002	mar	0.0179	0.0023
TAI15003	mar	0.0192	0.0015
TAI15004	mar	0.0187	0.0015
TAI15005	mar	0.019	0.0022
TAI15006	mar	0.018	0.0014
TAI15007	mar	0.0194	0.0021
TAI15008	mar	0.0176	0.0031
TAI15009	mar	0.019	0.0025
TAI15010	mar	0.0192	0.0029
TAI15011	mar	0.0182	0.0036
TAI15012	mar	0.0182	0.0028
TAI15013	mar	0.0197	0.0028
TAI15014	mar	0.0186	0.0023
TAI15015	mar	0.0178	0.0033
TAI15016	mar	0.0179	0.0027
TAI15017	mar	0.0181	0.0018
TAI15018	mar	0.0182	0.0019
TAI15019	mar	0.0191	0.0026
TAI15020	mar	0.018	0.0022
TAI15021	mar	0.0192	0.002
TAI15022	mar	0.0188	0.0028
TAI15023	mar	0.0194	0.0016
TAI15024	mar	0.019	0.0026
TAI15025	mar	0.0184	0.0016
TAI15026	mar	0.0183	0.0026
TAI15027	mar	0.0183	0.0028
TAI15028	mar	0.018	0.0033
TAI15029	mar	0.0183	0.0033
TAI15030	mar	0.0185	0.001
VAG12001	mar	0.0277	0.0022
VAG12002	mar	0.0275	0.0022
VAG12003	mar	0.0279	0.0016
VAG12016	mar	0.0279	0.0021
VAG12022	mar	0.0274	0.0016
VAG12025	mar	0.0286	0.0019
VAG12030	mar	0.0272	0.0023
VAG12031	mar	0.0289	0.0019
VAG12033	mar	0.0159	0.0017
VAG12036	mar	0.0289	0.0021
VAG12039	mar	0.0291	0.0015
VAG12040	hyb	-0.0359	0.0606
VAG12045	hyb	-0.0356	0.0604
VAG12050	obs	-0.095	0.1105
VAG12052	mar	0.0284	0.0021
VAG12059	mar	0.0274	0.0013
VAG12060	obs	-0.0884	0.1034
VAG12061	obs	-0.0999	0.1149
VAG12063	mar	0.0288	0.0019
VAG12067	mar	0.0285	0.0017
VAG12068	mar	0.0287	0.0021
VAG13070	mar	0.028	0.0017
VAG13072	mar	0.0285	0.0019
VAG13073	obs	-0.1051	0.1222
VAG13074	obs	-0.1051	0.1209
VAG13077	hyb	-0.0352	0.0593
VAG13079	mar	0.0292	0.0019
VAG13080	obs	-0.102	0.1176
VAG13081	mar	0.0285	0.0022
VAG13082	mar	0.0285	0.002
VAG13084	obs	-0.0941	0.1089
VAG13085	mar	0.0283	0.0015

## Sheet: Fig.2c
Specimen ID	Species ID	PC1	PC2
BOU15001	meg	-0.0999	-0.11
BOU15002	meg	-0.101	-0.1105
BOU15003	meg	-0.1008	-0.1107
BOU15004	meg	-0.098	-0.1063
BOU15005	meg	-0.1005	-0.1101
BOU15027	meg	-0.096	-0.1047
BOU15030	meg	-0.0989	-0.1086
NCA16015	obs	-0.0945	0.1106
SAA16014	meg	-0.0973	-0.1075
SAA16015	meg	-0.0995	-0.1093
SAW16002	meg	-0.099	-0.1089
SAW16021	obs	-0.102	0.1175
SAW16022	obs	-0.1005	0.116
SAW16023	obs	-0.0998	0.115
SAW16024	obs	-0.1033	0.1195
SAW16025	obs	-0.1018	0.1169
SAW16026	obs	-0.1022	0.118
SAW16027	obs	-0.1018	0.1166
SAW16028	obs	-0.1028	0.1178
SAW16030	obs	-0.1055	0.1212
SAW16031	obs	-0.1014	0.1155
SAW16032	obs	-0.1053	0.122
SAW16033	obs	-0.1038	0.1189
SAW16034	obs	-0.1	0.1144
SAW16035	obs	-0.1056	0.122
SAW16036	obs	-0.1058	0.1217
SAW16037	obs	-0.1047	0.1217
SAW16038	obs	-0.1037	0.1197
SAW16039	obs	-0.1042	0.1198
SAW16040	obs	-0.1056	0.122
SAW16041	obs	-0.1032	0.1187
SAW16042	obs	-0.1026	0.1177
SAW16044	obs	-0.0852	0.0969
SAW16045	obs	-0.1	0.1151
SAW17B10	meg	-0.1008	-0.1115
SAW17B13	meg	-0.1009	-0.1113
SAW17B16	obs	-0.1049	0.1209
SAW17B17	obs	-0.1052	0.1213
SAW17B18	obs	-0.1028	0.1189
SAW17B19	obs	-0.1051	0.1214
SAW17B48	meg	-0.1001	-0.1099
SAW17B55	meg	-0.1021	-0.1115
SOV16374	meg	-0.0988	-0.1073
VAG12004	meg	-0.096	-0.1052
VAG12005	meg	-0.0984	-0.1075
VAG12006	meg	-0.0906	-0.0981
VAG12007	meg	-0.0925	-0.103
VAG12008	meg	-0.0869	-0.0948
VAG12010	meg	-0.0803	-0.0888
VAG12011	meg	-0.0903	-0.0982
VAG12013	meg	-0.0801	-0.0878
VAG12014	meg	-0.0919	-0.1005
VAG12015	meg	-0.0845	-0.0923
VAG12020	meg	-0.1018	-0.1121
VAG12027	meg	-0.0952	-0.1034
VAG12034	meg	-0.1012	-0.1107
VAG12038	meg	-0.0976	-0.1074
VAG12041	meg	-0.0979	-0.1088
VAG12046	meg	-0.07	-0.0774
VAG12047	meg	-0.0755	-0.0818
VAG12049	hyb	-0.1054	0.0037
VAG12050	obs	-0.095	0.1105
VAG12051	meg	-0.1006	-0.1099
VAG12056	meg	-0.1008	-0.1108
VAG12060	obs	-0.0884	0.1034
VAG12061	obs	-0.0999	0.1149
VAG12062	meg	-0.089	-0.0995
VAG12064	meg	-0.0901	-0.0978
VAG12065	meg	-0.0919	-0.1013
VAG13073	obs	-0.1051	0.1222
VAG13074	obs	-0.1051	0.1209
VAG13075	meg	-0.0923	-0.1023
VAG13076	meg	-0.0825	-0.0911
VAG13080	obs	-0.102	0.1176
VAG13084	obs	-0.0941	0.1089
VAG13086	meg	-0.0944	-0.1013

## Sheet: Fig.2d
Specimen ID	Species ID	PC1	PC2
AFC09022	mar	0.0275	0.0022
AFC09027	mar	0.0274	0.0023
AFC09028	mar	0.028	0.0016
AFC09038	mar	0.0275	0.0022
AFC09040	mar	0.0281	0.0014
AFC09042	mar	0.0281	0.0019
AFC09046	mar	0.0281	0.0021
AFC09050	mar	0.0274	0.0017
AFC09131	mar	0.0265	0.0011
AFC09136	mar	0.0283	0.002
AFC09192	mar	0.0287	0.0023
AFC09250	mar	0.0291	0.0021
AFC09269	mar	0.0272	0.0021
AFC09282	mar	0.0279	0.0021
AFS03068	mar	0.0278	0.0022
BOU15006	mar	0.0284	0.0022
BOU15007	mar	0.0285	0.0022
BOU15009	mar	0.0282	0.0015
BOU15010	mar	0.029	0.002
BOU15011	mar	0.0284	0.0018
BOU15012	mar	0.0285	0.0019
BOU15013	mar	0.0285	0.0015
BOU15014	mar	0.0289	0.0019
BOU15015	mar	0.0281	0.0019
BOU15016	mar	0.0281	0.0018
BOU15017	hyb	-0.0026	0.0081
BOU15018	mar	0.0286	0.0021
BOU15019	mar	0.0285	0.0016
BOU15020	mar	0.0284	0.0021
BOU15021	mar	0.0273	0.0019
BOU15022	mar	0.0286	0.0019
BOU15023	mar	0.0284	0.002
BOU15024	mar	0.0284	0.0021
BOU15025	mar	0.0277	0.0016
BOU15028	mar	0.028	0.0018
BOU15029	mar	0.0274	0.0017
BOU15032	mar	0.0285	0.0021
JAV11001	mar	0.0272	0.0021
JAV11002	mar	0.0281	0.0021
JAV11003	mar	0.0268	0.0015
JAV11004	mar	0.0277	0.0021
JAV11005	mar	0.0273	0.0018
JAV11006	mar	0.0264	0.0015
JAV11008	mar	0.0281	0.0018
JAV11009	mar	0.0262	0.0023
JAV11010	int	-0.0391	0.0141
JAV11011	mar	0.0273	0.0022
JAV11012	mar	0.0274	0.0018
JAV11013	mar	0.0282	0.0017
JAV11014	mar	0.0271	0.0013
JAV11017	mar	0.0271	0.0021
JAV11018	mar	0.0276	0.002
JAV11019	mar	0.0262	0.0019
JAV11021	mar	0.0282	0.002
JAV11023	int	-0.0378	0.0151
JAV11024	mar	0.0277	0.002
JAV11025	mar	0.0272	0.0021
JAV11027	mar	0.0269	0.0016
JAV11028	mar	0.027	0.0021
JAV11030	mar	0.0259	0.002
MAY03001	mar	0.0285	0.002
MAY03003	mar	0.0283	0.0022
MAY03005	mar	0.0288	0.0022
MAY03006	mar	0.028	0.0025
MAY03007	mar	0.0278	0.0022
MAY03009	mar	0.028	0.0016
MAY03013	mar	0.0274	0.002
MAY03017	mar	0.0281	0.0017
MAY03018	mar	0.0275	0.0021
MAY03019	mar	0.027	0.0017
MAY03020	mar	0.0265	0.0021
MAY03021	mar	0.0279	0.0015
MAY03022	mar	0.0282	0.0022
MAY03023	mar	0.0279	0.0018
MAY03024	mar	0.0281	0.0019
MAY03025	mar	0.0283	0.0023
MAY03027	mar	0.0284	0.0017
MAY03028	mar	0.0279	0.0019
NCA16001	mar	0.0274	0.0021
NCA16002	mar	0.0282	0.0023
NCA16003	mar	0.0251	0.0002
NCA16004	mar	0.0278	0.0014
NCA16005	mar	0.0289	0.0018
NCA16006	mar	0.0288	0.0023
NCA16007	mar	0.0278	0.002
NCA16008	mar	0.0279	0.0021
NCA16009	mar	0.0285	0.0015
NCA16010	mar	0.0282	0.002
NCA16011	mar	0.0283	0.0018
NCA16014	mar	0.0288	0.0019
NCA16018	mar	0.0282	0.0019
NCA16020	mar	0.0288	0.0022
NCA16021	mar	0.0282	0.0024
NCA16022	mar	0.028	0.0023
NCA16023	mar	0.0288	0.0016
NCA16024	mar	0.0284	0.0018
NCA16025	mar	0.0271	0.0018
NCA16027	mar	0.0287	0.0019
NCA16028	mar	0.0285	0.0021
NCA16030	mar	0.0286	0.0016
NCA16031	mar	0.0285	0.002
NCA16034	mar	0.0278	0.002
NCA16035	mar	0.0282	0.002
NCA16036	mar	0.0281	0.002
NCA16039	mar	0.0282	0.0021
NCA16041	mar	0.0289	0.002
NCA16042	mar	0.0284	0.0017
NCA16043	mar	0.0285	0.0024
NCA16044	mar	0.0278	0.0018
NCA16045	mar	0.0284	0.0018
NCA16046	mar	0.0283	0.0019
NCA16049	mar	0.0283	0.0014
NCA16053	mar	0.0289	0.0018
NCA16056	mar	0.0288	0.002
NCA16063	mar	0.0267	0.0015
NCA16064	mar	0.0283	0.0019
NCA16084	mar	0.0292	0.0017
NCA16099	mar	0.0282	0.0018
NCA16110	mar	0.029	0.0019
NCA16116	mar	0.0288	0.0021
NCA16117	mar	0.0284	0.0017
NCA16120	mar	0.029	0.0018
PHC08C10	mar	0.0191	0.0014
PHC08C20	mar	0.0189	0.0034
PHC08C25	mar	0.0189	0.0025
PHC08P20	mar	0.018	0.0025
PHC08P22	mar	0.0188	0.0031
PHC08P23	mar	0.0191	0.003
PHP14P01	mar	0.0182	0.0023
PHP14P02	mar	0.0184	0.0022
PHP14P03	mar	0.0191	0.0023
PHP14P04	mar	0.0181	0.0026
PHP14P05	mar	0.0185	0.0024
PHP14P06	mar	0.0176	0.0022
PHP14P07	mar	0.0188	0.0011
PHP14P08	mar	0.0181	0.0028
PHP14P09	mar	0.0186	0.0028
PHP14P10	mar	0.0191	0.0019
PHP14P11	mar	0.0184	0.0022
PHP14P12	mar	0.019	0.0025
PHP14P13	mar	0.0189	0.0024
PHP14P14	mar	0.0168	0.0023
PHP14P15	mar	0.0187	0.0029
PHP14P16	mar	0.0191	0.0032
PHP14P17	mar	0.0182	0.0024
PHP14P18	mar	0.0177	0.0021
PHP14P19	mar	0.0178	0.0025
PHP14P21	mar	0.0173	0.0024
PHP14P24	mar	0.0193	0.0025
PHP14P25	mar	0.0191	0.0016
PHP14P26	mar	0.0194	0.0024
PHP14P27	mar	0.0188	0.0028
PHP14P28	mar	0.019	0.003
PHP14P29	mar	0.0185	0.0021
PHP14P30	mar	0.0188	0.0025
REU01002	mar	0.0279	0.0022
REU01014	mar	0.0276	0.0021
REU01016	mar	0.0274	0.0023
REU03004	mar	0.0286	0.002
REU03008	mar	0.0283	0.0025
REU03010	mar	0.0287	0.0022
REU03011	mar	0.0281	0.0019
REU03012	mar	0.0282	0.0014
REU03015	mar	0.0279	0.0022
SAA16001	mar	0.0288	0.0016
SAA16002	mar	0.0289	0.0018
SAA16003	mar	0.0284	0.0017
SAA16004	mar	0.0281	0.0019
SAA16005	mar	0.0284	0.0019
SAA16006	mar	0.0289	0.002
SAA16007	mar	0.029	0.0018
SAA16008	mar	0.0292	0.002
SAA16009	mar	0.0288	0.0019
SAA16010	mar	0.0276	0.0017
SAA16016	mar	0.0284	0.0016
SAA16017	mar	0.0275	0.0017
SAA16018	mar	0.0294	0.0017
SAA16019	mar	0.0269	0.0027
SAA16020	mar	0.0281	0.0022
SAA16021	mar	0.0276	0.0014
SAA16022	mar	0.0289	0.0017
SAA16023	mar	0.0285	0.0019
SAA16025	mar	0.0294	0.0016
SAA16026	mar	0.0286	0.002
SAA16029	mar	0.0286	0.0017
SAA16030	mar	0.0282	0.0014
SAA16031	mar	0.0284	0.0019
SAA16032	mar	0.0279	0.0018
SAA16034	mar	0.0282	0.0019
SAA16035	mar	0.0279	0.0017
SAA16036	mar	0.0285	0.0017
SAA16038	mar	0.0283	0.002
SAW16001	mar	0.0281	0.0015
SAW16003	mar	0.0289	0.0022
SAW16004	mar	0.0275	0.002
SAW16005	mar	0.0287	0.002
SAW16007	mar	0.0285	0.0018
SAW16008	mar	0.0286	0.0017
SAW16009	mar	0.0284	0.0018
SAW16010	mar	0.0289	0.002
SAW16011	mar	0.0286	0.0019
SAW16012	mar	0.029	0.002
SAW16013	mar	0.0286	0.0021
SAW16014	mar	0.0286	0.0018
SAW16015	mar	0.0291	0.002
SAW16016	mar	0.0287	0.0013
SAW16017	mar	0.0282	0.0017
SAW16019	mar	0.0282	0.0018
SAW16020	mar	0.0287	0.0014
SAW16046	mar	0.0294	0.0013
SAW16047	mar	0.0282	0.0015
SAW16048	mar	0.0287	0.0019
SAW16049	mar	0.0289	0.0022
SAW16050	mar	0.0284	0.0021
SAW16051	mar	0.0286	0.0018
SAW16052	mar	0.0289	0.0019
SAW16054	mar	0.0285	0.0017
SAW16055	mar	0.0291	0.002
SAW16056	mar	0.0285	0.0016
SAW16057	mar	0.0276	0.002
SAW16058	mar	0.0285	0.002
SAW17B02	mar	0.0282	0.0018
SAW17B56	mar	0.0286	0.0022
SAW17B57	mar	0.0286	0.0016
SAW17B58	mar	0.0286	0.0018
SOK16354	mar	0.028	0.0017
SOL16V01	mar	0.0285	0.0021
SOL16V02	mar	0.0288	0.0021
SOL16V03	mar	0.0288	0.0019
SOL16V04	mar	0.0292	0.0014
SOL16V06	mar	0.028	0.002
SOL16V07	mar	0.0278	0.0019
SOL16V08	mar	0.0283	0.0017
SOL16V10	mar	0.0275	0.002
SOL16V11	mar	0.0266	0.0005
SOL16V12	mar	0.0289	0.0022
SOL16V13	mar	0.0283	0.0021
SON16364	mar	0.0279	0.002
SON16370	mar	0.029	0.0017
SON16371	mar	0.0284	0.0021
SOR16R01	mar	0.0286	0.0017
SOR16R02	mar	0.0288	0.0019
SOR16R03	mar	0.0287	0.0017
SOR16R06	mar	0.0282	0.0019
SOR16R07	mar	0.0289	0.0015
SOR16R09	mar	0.0284	0.0019
SOR16R12	mar	0.0285	0.0019
SOR16R13	mar	0.0285	0.0017
SOR16R20	mar	0.0274	0.0024
SOR16R21	mar	0.0287	0.0017
SOR16R22	mar	0.0282	0.0014
SOR16R23	mar	0.0286	0.0018
SOV16377	mar	0.0284	0.0018
TAI15001	mar	0.0172	0.0019
TAI15002	mar	0.0179	0.0023
TAI15003	mar	0.0192	0.0015
TAI15004	mar	0.0187	0.0015
TAI15005	mar	0.019	0.0022
TAI15006	mar	0.018	0.0014
TAI15007	mar	0.0194	0.0021
TAI15008	mar	0.0176	0.0031
TAI15009	mar	0.019	0.0025
TAI15010	mar	0.0192	0.0029
TAI15011	mar	0.0182	0.0036
TAI15012	mar	0.0182	0.0028
TAI15013	mar	0.0197	0.0028
TAI15014	mar	0.0186	0.0023
TAI15015	mar	0.0178	0.0033
TAI15016	mar	0.0179	0.0027
TAI15017	mar	0.0181	0.0018
TAI15018	mar	0.0182	0.0019
TAI15019	mar	0.0191	0.0026
TAI15020	mar	0.018	0.0022
TAI15021	mar	0.0192	0.002
TAI15022	mar	0.0188	0.0028
TAI15023	mar	0.0194	0.0016
TAI15024	mar	0.019	0.0026
TAI15025	mar	0.0184	0.0016
TAI15026	mar	0.0183	0.0026
TAI15027	mar	0.0183	0.0028
TAI15028	mar	0.018	0.0033
TAI15029	mar	0.0183	0.0033
TAI15030	mar	0.0185	0.001
VAG12001	mar	0.0277	0.0022
VAG12002	mar	0.0275	0.0022
VAG12003	mar	0.0279	0.0016
VAG12016	mar	0.0279	0.0021
VAG12022	mar	0.0274	0.0016
VAG12023	int	-0.0357	0.0139
VAG12025	mar	0.0286	0.0019
VAG12030	mar	0.0272	0.0023
VAG12031	mar	0.0289	0.0019
VAG12033	mar	0.0159	0.0017
VAG12036	mar	0.0289	0.0021
VAG12039	mar	0.0291	0.0015
VAG12052	mar	0.0284	0.0021
VAG12059	mar	0.0274	0.0013
VAG12063	mar	0.0288	0.0019
VAG12067	mar	0.0285	0.0017
VAG12068	mar	0.0287	0.0021
VAG13070	mar	0.028	0.0017
VAG13072	mar	0.0285	0.0019
VAG13079	mar	0.0292	0.0019
VAG13081	mar	0.0285	0.0022
VAG13082	mar	0.0285	0.002
VAG13085	mar	0.0283	0.0015

## Sheet: Fig.2i-k,Fig.S15
Specimen ID	Heterozygosity	f_m,genome	f_m,morphology
BOU15031	0.479	0.25	0.257226
SAA16011	0.974	0.505515
SAA16012	0.966	0.5
SAA16013	0.981	0.509579
SAA16024	0.55	0.715909
SAA16027	0.956	0.5
SAW17B27	0.972	0.505952
SAW17B49	0.969	0.511905
VAG12012	0.971	0.514706	0.523698
VAG12018	0.977	0.5	0.684887
VAG12019	0.975	0.508333	0.572355
VAG12024	0.51	0.262948	0.504471
VAG12029	0.459	0.766784	0.746287
VAG12037	0.817	0.575
VAG12044	0.973	0.513672	0.462569
VAG12053	0.542	0.704819
VAG12055	0.46	0.25	0.544984
VAG13071	0.954	0.511583	0.580068
VAG13078	0.972	0.5	0.469611
VAG13087	0.584	0.324
VAG12040	0.951	0.507064	0.539791
VAG12045	0.899	0.51005	0.618143
VAG13077	0.957	0.5	0.537372
VAG12049	0.977	0.506394	0.487773
BOU15017	0.939	0.520202	0.666341

## Sheet: Fig.3c,d
Species ID	# hexagons	max. D	Theta
bic	29	0.316	0.00195931
int	3	0.406	0.000983199
luz	4	0.406	0.00253145
mar	39	0.191	0.00409976
meg	10	0.14	0.00240932
obs	11	0.334	0.00187509

## Sheet: Fig.S3
Specimen ID	Mitochondrial genome	Core	PDH/TL	AD/TL	PC1	PC2	PC3
BOU15031	mar	no	15.4	11.75	-2.181	-1.407	0.357
VAG12012	mar	no	14.92	14.46	-0.299	-0.658	-0.446
VAG12018	mar	no	14.43	15.81	-0.071	-0.741	-1.224
VAG12019	mar	no	14.76	14.85	-0.746	-0.952	-1.077
VAG12024	mar	no	14.22	13.2	-1.556	-1.538	0.355
VAG12029	mar	no	14.62	16.87	0.906	-0.188	-1.64
VAG12044	meg	no	14.44	13.94	-1.031	-1.2	-0.138
VAG12055	mar	no	14.96	14.79	0.626	-0.176	-0.045
VAG13071	mar	no	14.34	14.34	-0.648	-1.047	-0.138
VAG13078	mar	no	14.21	12.74	-2.142	-1.835	0.345
VAG12049	obs	no	21.64	7.79	-1.988	1.017	-0.513
BOU15017	mar	no	14.43	13.83	-0.392	-0.875	0.504
VAG12023	int	yes	20.76	9.61	0.265	1.826	0.205
VAG12040	mar	no	17.96	10.46	0.14	0.734	1.491
VAG12045	mar	no	18.19	12.71	1.711	1.585	0.342
VAG13077	mar	no	18.18	10.61	-0.888	0.282	0.332
BOU15006	mar	yes	12.3	17.54	1.093	-0.944	-0.296
BOU15007	mar	yes	12.71	17.51	1.04	-0.822	-0.637
BOU15009	mar	no	13.44	16.53	0.918	-0.605	-0.337
BOU15010	mar	yes	12.13	16.26	1.836	-0.603	1.735
BOU15011	mar	no	13.38	16.92	1.846	-0.153	0.067
BOU15012	mar	yes	14.21	15.24	1.026	-0.248	0.424
BOU15014	mar	yes	11.31	16.29	0.13	-1.776	0.963
BOU15015	mar	yes	11.45	17.06	0.714	-1.438	0.555
BOU15016	mar	yes	13.85	16.87	1.387	-0.218	-0.637
BOU15018	mar	no	12.84	17.67	1.677	-0.449	-0.391
BOU15019	mar	yes	13.91	15.89	1.199	-0.279	0.153
BOU15020	mar	no	12.61	16.39	1.022	-0.851	0.558
BOU15021	mar	yes	15.61	16.94	2.547	1.014	-1.17
BOU15022	mar	yes	14.33	17.8	2.453	0.486	-1.075
BOU15023	mar	yes	13.23	17.23	1.187	-0.553	-0.659
BOU15024	mar	no	16.12	14.29	0.939	0.415	-0.224
BOU15025	mar	yes	14.73	15.92	1.781	0.316	-0.058
BOU15028	mar	yes	14.12	14.94	0.34	-0.627	0.232
BOU15029	mar	no	14.04	14.47	0.94	-0.342	1.266
BOU15032	mar	yes	13.65	15.82	2.731	0.415	1.69
NCA16001	mar	yes	12.53	16.48	0.629	-1.082	0.2
NCA16002	mar	yes	12.8	16.18	-0.092	-1.347	-0.307
NCA16003	mar	no	10.94	16.14	-0.621	-2.293	0.796
NCA16023	mar	yes	13.49	18.44	3.416	0.667	-0.262
NCA16027	mar	yes	11.95	17.4	0.632	-1.305	-0.256
NCA16028	mar	yes	11.18	16.46	-1.064	-2.438	-0.082
NCA16035	mar	yes	13.18	14.73	-1.425	-1.871	-0.242
NCA16036	mar	yes	10.99	17.8	0.713	-1.618	0.178
NCA16041	mar	yes	12.2	16.14	-0.434	-1.739	-0.069
NCA16043	mar	yes	11.99	17.28	1.316	-0.935	0.387
NCA16045	mar	yes	13.39	16.3	1.643	-0.247	0.529
NCA16046	mar	yes	13.33	15.83	0.226	-0.986	-0.121
NCA16049	mar	yes	12.71	16.64	0.219	-1.229	-0.438
NCA16053	mar	yes	11.95	17.18	1.466	-0.873	0.651
NCA16064	mar	yes	10.18	16.84	-1.116	-2.834	0.298
NCA16084	mar	no	14.69	12.8	-2.739	-1.968	-0.59
NCA16099	mar	yes	12.45	19.74	3.348	0.233	-0.786
NCA16116	mar	yes	11.47	16.46	0.026	-1.773	0.579
NCA16117	mar	yes	15.19	16.94	3.765	1.484	0.176
SAW16001	mar	no	16.01	15.09	2.314	1.067	0.188
SAW16003	mar	yes	10.65	17.87	0.906	-1.643	0.541
SAW16004	mar	yes	12.86	16	-0.029	-1.292	-0.118
SAW16005	mar	yes	11.95	19.68	3.579	0.17	-0.128
SAW16007	mar	yes	11.55	18.56	1.052	-1.253	-0.75
SAW16008	mar	yes	13.91	15.85	-1.559	-1.692	-2.071
SAW16009	mar	yes	10.46	18.15	1.12	-1.604	0.58
SAW16010	mar	yes	11.79	18.9	2.262	-0.549	-0.301
SAW16011	mar	yes	10.67	18.93	1.648	-1.271	0.065
SAW16012	mar	yes	13.5	17.36	1.672	-0.209	-0.602
SAW16013	mar	yes	15.26	16.08	1.629	0.428	-0.766
SAW16014	mar	yes	12.2	19.24	3.045	-0.006	-0.325
SAW16015	mar	yes	12.23	18.18	2.432	-0.291	0.208
SAW16016	mar	yes	9.63	17.56	1.172	-1.869	1.883
SAW16017	mar	yes	12.35	17.68	0.891	-1.031	-0.643
SAW16019	mar	yes	13.13	17.6	1.014	-0.684	-1.086
SAW16020	mar	yes	12.58	15.58	-0.438	-1.596	0.193
SAW16046	mar	yes	12.81	18.13	2.219	-0.19	-0.376
SAW16047	mar	yes	12.76	17.35	-0.702	-1.695	-1.945
SAW16048	mar	yes	12.98	17.99	1.533	-0.478	-0.941
SAW16049	mar	yes	12.45	20.95	3.49	0.287	-1.887
SAW16050	mar	yes	12.05	19.68	2.821	-0.181	-0.834
SAW16051	mar	yes	12.78	18.61	2.445	-0.092	-0.654
SAW16052	mar	yes	10.85	16.28	-0.689	-2.362	0.671
SAW16054	mar	yes	10.32	17.86	-0.19	-2.325	-0.077
SAW16055	mar	yes	12.03	16.6	0.015	-1.579	-0.021
SAW16056	mar	yes	12.5	17.86	2.899	0.051	0.703
SAW16057	mar	yes	12.97	14.64	-1.044	-1.75	0.325
SAW16058	mar	yes	12.53	16.29	0.366	-1.213	0.176
VAG12001	mar	yes	13.07	16.02	2.11	-0.117	1.445
VAG12002	mar	yes	13.1	14.36	2.159	-0.055	3.129
VAG12003	mar	yes	14.02	18.36	2.702	0.493	-1.186
VAG12016	mar	yes	12.5	17.91	2.319	-0.246	0.167
VAG12022	mar	no	14.17	16.71	1.607	0.012	-0.542
VAG12025	mar	yes	13.37	17.02	2.168	0.003	0.251
VAG12030	mar	no	13.08	17.3	1.524	-0.435	-0.331
VAG12031	mar	yes	12.31	18.08	2.331	-0.314	0.17
VAG12036	mar	no	13.58	16.58	1.287	-0.364	-0.203
VAG12039	mar	no	13.42	15.88	1.838	-0.128	1.083
VAG12059	mar	no	12.11	18.44	1.351	-0.892	-0.847
VAG12063	mar	yes	11.28	18.05	0.736	-1.505	-0.279
VAG12067	mar	yes	11.88	19.8	5.051	0.9	1.005
VAG12068	mar	yes	13.87	17.23	2.722	0.465	0.093
VAG13070	mar	yes	11.02	16.54	0.009	-1.947	0.847
VAG13079	mar	yes	12.78	15.98	2.406	-0.07	1.959
VAG13081	mar	yes	12.76	17.2	1.309	-0.66	-0.15
VAG13082	mar	yes	13.71	17.98	1.891	-0.029	-1.226
VAG13085	mar	yes	14.36	17.64	4.143	1.367	0.445
BOU15001	meg	yes	17.65	10.53	-2.647	-0.81	-0.608
BOU15002	meg	yes	17.31	11.06	-3.078	-1.165	-1.216
BOU15003	meg	no	16.42	10.74	-2.845	-1.362	0.007
BOU15004	meg	yes	15.98	11.76	-2.145	-1.178	-0.097
BOU15027	meg	yes	16.52	11.01	-2.81	-1.311	-0.323
BOU15030	meg	yes	16.44	10.01	-3.211	-1.531	0.423
SAW16002	meg	yes	15.78	11.11	-2.062	-1.198	0.788
SAW17B10	meg	yes	16.3	11.9	-2.185	-1.086	-0.523
VAG12004	meg	yes	15.66	10.65	-2.81	-1.617	0.732
VAG12005	meg	yes	17.91	8.17	-3.752	-1.245	0.645
VAG12006	meg	yes	17.35	10.01	-2.855	-1.018	-0.016
VAG12007	meg	yes	17.42	8.89	-3.149	-1.126	0.82
VAG12008	meg	yes	15.5	10.22	-2.757	-1.641	1.338
VAG12010	meg	yes	15.46	10.04	-3.003	-1.779	1.347
VAG12011	meg	yes	16.02	11.46	-1.957	-1.063	0.333
VAG12013	meg	no	16.32	11.64	-1.648	-0.798	0.162
VAG12014	meg	yes	15.54	10.77	-2.75	-1.631	0.757
VAG12015	meg	yes	18.33	12.36	-1.232	0.133	-1.834
VAG12020	meg	yes	18.33	10.86	-2.126	-0.301	-1.065
VAG12027	meg	yes	17.06	11.85	-1.725	-0.573	-0.707
VAG12034	meg	yes	18.45	10.64	-1.79	-0.081	-0.662
VAG12041	meg	yes	18.18	10.45	-2.19	-0.382	-0.586
VAG12056	meg	yes	17.23	11	-1.78	-0.526	-0.03
VAG12062	meg	yes	17.62	12.7	-0.911	0.035	-1.349
VAG12064	meg	yes	17.28	11.4	-2.433	-0.849	-1.014
VAG12065	meg	yes	18.35	11.47	-1.632	-0.052	-1.279
VAG13075	meg	no	14.84	12.17	-1.598	-1.319	0.863
VAG13076	meg	yes	17.29	9.49	-2.523	-0.861	0.83
VAG13086	meg	yes	17.67	11.33	-1.969	-0.469	-0.874
SAW16021	obs	yes	24.59	6.61	0.251	3.254	0.139
SAW16022	obs	yes	26.27	5.25	-0.525	3.486	-0.481
SAW16023	obs	yes	25.11	5.92	-1.105	2.757	-0.691
SAW16024	obs	yes	23.74	5.05	-1.659	1.991	0.826
SAW16025	obs	yes	26.79	4.07	-0.54	3.688	0.275
SAW16026	obs	yes	26.11	4.18	-1.186	3.106	0.186
SAW16028	obs	yes	26.16	3.91	-1.277	3.083	0.339
SAW16030	obs	yes	26.51	4.72	-0.362	3.667	-0.01
SAW16031	obs	yes	24.52	3.31	-2.702	1.766	1.098
SAW16032	obs	yes	27.14	3.54	-1.06	3.555	0.106
SAW16033	obs	yes	25.77	3.08	-2.662	2.243	0.36
SAW16034	obs	yes	25	4.83	-1.28	2.646	0.345
SAW16035	obs	yes	26.4	5.33	-0.573	3.509	-0.709
SAW16036	obs	yes	24.85	5.69	-0.66	2.896	0.109
SAW16037	obs	yes	25.68	4.95	-1.727	2.661	-0.689
SAW16038	obs	yes	27.83	1.65	-2.289	3.205	0.444
SAW16039	obs	yes	25.57	5.66	-0.79	3.089	-0.539
SAW16041	obs	yes	27.03	2.97	-1.015	3.548	0.804
SAW16042	obs	yes	26.73	4.2	-0.235	3.82	0.442
SAW16043	obs	no	26.51	5.22	-0.376	3.65	-0.518
SAW16044	obs	no	27.13	2.84	-1.485	3.345	0.463
SAW16045	obs	yes	25.62	4.68	-0.631	3.205	0.532
VAG12050	obs	yes	27.22	3.52	-1.634	3.289	-0.409
VAG12060	obs	no	29.37	0.79	-2.561	3.636	-0.15
VAG12061	obs	yes	25.38	3.5	-2.337	2.264	0.503
VAG13073	obs	yes	26.45	3.71	-1.088	3.288	0.464
VAG13074	obs	yes	26.71	4	-0.189	3.84	0.699
VAG13080	obs	yes	25.93	2.85	-3.005	2.13	0.177
VAG13084	obs	yes	26.9	3.64	-1.692	3.143	-0.326

## Sheet: Fig.S4a,b
Specimen ID	PC1	PC2	PC3	PC4
AFC09022	-0.0252	-0.1682	0.0028	0.0038
AFC09027	-0.0248	-0.1646	0.0019	0.0021
AFC09028	-0.0237	-0.137	0.0111	0.0052
AFC09038	-0.0265	-0.1148	-0.0217	-0.0024
AFC09040	-0.0264	-0.128	0.0008	0.0032
AFC09042	-0.0285	-0.1412	-0.001	-0.0161
AFC09046	-0.028	-0.1318	-0.0132	-0.0122
AFC09050	-0.0277	-0.1314	0.007	0.0008
AFC09131	-0.0246	-0.1124	0.0216	-0.0193
AFC09136	-0.0274	-0.1076	-0.0008	0.0093
AFC09192	-0.0291	-0.1483	-0.0108	-0.0037
AFC09250	-0.0296	-0.1249	-0.001	-0.0084
AFC09269	-0.0246	-0.0966	0.0092	-0.0046
AFC09282	-0.0288	-0.0931	0.0141	0.0033
AFS03068	-0.03	-0.1228	-0.0031	0.0078
BOU15006	-0.0313	0.0351	-0.0118	0.0073
BOU15007	-0.0289	0.0318	-0.015	-0.0049
BOU15009	-0.0307	0.041	-0.0129	0.0015
BOU15010	-0.0347	0.0401	-0.0051	-0.0068
BOU15011	-0.0318	0.044	0.0122	-0.0138
BOU15012	-0.0359	0.039	0.0109	0.0063
BOU15013	-0.0285	0.0333	0.0081	-0.0086
BOU15014	-0.0342	0.0408	0.0144	-0.0031
BOU15015	-0.0335	0.0359	0.0009	0.0017
BOU15016	-0.0293	0.0488	0.0057	0.0174
BOU15018	-0.0348	0.0409	-0.0041	0.0006
BOU15019	-0.0299	0.02	0.0019	0.0094
BOU15020	-0.0305	0.055	-0.0013	-0.0044
BOU15021	-0.0306	0.0302	-0.0111	-0.0041
BOU15022	-0.0331	0.0305	0.001	0.0226
BOU15023	-0.0273	0.0447	-0.0129	-0.0064
BOU15024	-0.0295	0.0318	-0.0191	-0.0053
BOU15025	-0.0277	0.0367	0.0268	0.004
BOU15028	-0.0303	0.0374	0.0064	-0.0102
BOU15029	-0.0301	0.0185	-0.0088	0.0151
BOU15032	-0.0336	0.045	0.0031	0.0004
JAV11001	-0.0226	-0.0705	0.0351	-0.0035
JAV11002	-0.0274	-0.0341	0.0284	0.0093
JAV11003	-0.0246	-0.0588	0.0017	-0.0008
JAV11004	-0.0213	-0.0364	0.0414	0.0084
JAV11005	-0.0223	-0.0552	0.0214	0.0022
JAV11006	-0.0208	-0.0534	0.0208	0.0192
JAV11008	-0.0211	-0.0488	0.0087	-0.0088
JAV11009	-0.025	-0.0275	0.0152	-0.013
JAV11011	-0.0226	-0.0523	0.0013	0.0073
JAV11012	-0.018	-0.0821	0.0105	0.0031
JAV11013	-0.022	-0.056	0.033	-0.021
JAV11014	-0.0207	-0.0671	0.0224	-0.013
JAV11017	-0.0171	-0.056	0.0167	-0.0091
JAV11018	-0.0199	-0.0479	0.0249	-0.0142
JAV11019	-0.0272	-0.0403	0.0191	0.0058
JAV11021	-0.0256	-0.0404	0.0285	0.0048
JAV11024	-0.0267	-0.0474	0.0182	-0.0194
JAV11025	-0.0191	-0.0482	0.0133	0.0005
JAV11027	-0.0213	-0.0503	0.03	0.0057
JAV11028	-0.026	-0.0548	0.0151	0.0007
JAV11030	-0.0231	-0.047	0.0025	-0.006
MAY03001	-0.0296	-0.1201	-0.0083	0.005
MAY03003	-0.0244	-0.1629	0.0117	-0.018
MAY03005	-0.027	-0.143	-0.0151	-0.0034
MAY03006	-0.0266	-0.1181	0.0017	0.0168
MAY03007	-0.0289	-0.1107	-0.0145	0.0004
MAY03009	-0.0255	-0.1433	-0.0001	0.0057
MAY03013	-0.0267	-0.125	-0.0057	0.0004
MAY03017	-0.0266	-0.1256	0.0097	-0.0105
MAY03018	-0.0288	-0.1383	-0.021	-0.0052
MAY03019	-0.0216	-0.1348	0.0083	0.006
MAY03020	-0.0229	-0.1246	-0.0044	0.0065
MAY03021	-0.0264	-0.1414	0.0017	0.0069
MAY03022	-0.0282	-0.1225	-0.0128	0.0022
MAY03023	-0.0262	-0.0949	-0.0143	-0.0139
MAY03024	-0.0288	-0.112	-0.0043	0.0053
MAY03025	-0.0272	-0.1281	-0.003	-0.0056
MAY03027	-0.0301	-0.108	0.003	-0.0003
MAY03028	-0.026	-0.1366	-0.0113	0.0072
NCA16001	-0.0286	0.0284	-0.0104	0.0083
NCA16002	-0.0323	0.0248	-0.0152	-0.007
NCA16003	-0.0303	0.0539	0.0237	-0.0083
NCA16004	-0.0348	0.0292	-0.0052	0.0007
NCA16005	-0.0339	0.0337	-0.0072	-0.0048
NCA16006	-0.0348	0.0348	-0.0052	-0.0027
NCA16007	-0.031	0.0256	0.0073	-0.01
NCA16008	-0.0309	0.016	-0.001	0.0146
NCA16009	-0.0345	0.0332	0.0034	0.0034
NCA16010	-0.0262	0.046	0.013	0.0165
NCA16011	-0.0314	0.0263	0.0054	-0.0069
NCA16014	-0.0372	0.0248	-0.0136	0.0118
NCA16018	-0.0337	0.0259	0.0095	0.0094
NCA16020	-0.0303	0.0315	-0.0016	-0.0009
NCA16021	-0.032	0.0296	-0.016	-0.0013
NCA16022	-0.0306	0.028	-0.0124	-0.0144
NCA16023	-0.0305	0.0457	-0.0056	-0.0114
NCA16024	-0.0308	0.0431	-0.0073	0.004
NCA16025	-0.0235	0.041	-0.0129	-0.0171
NCA16027	-0.0332	0.0356	0.0108	-0.0055
NCA16028	-0.0334	0.0427	-0.0177	0.0027
NCA16030	-0.033	0.0369	-0.0125	-0.01
NCA16031	-0.0308	0.0297	-0.0028	-0.0056
NCA16034	-0.03	0.0328	0.0048	-0.0047
NCA16035	-0.0303	0.0389	0.0051	-0.0154
NCA16036	-0.0286	0.0223	0.0061	-0.0171
NCA16039	-0.0327	0.0222	0.0065	0.0021
NCA16041	-0.0354	0.0416	0.0022	-0.0018
NCA16042	-0.0321	0.0407	0.0008	0.0075
NCA16043	-0.0335	0.0374	-0.0121	-0.0029
NCA16044	-0.0292	0.0321	-0.0133	-0.007
NCA16045	-0.0284	0.0452	0.0088	-0.0098
NCA16046	-0.0301	0.0078	-0.0123	-0.0083
NCA16049	-0.0312	0.0425	0.0078	0.0063
NCA16053	-0.0361	0.0188	-0.01	-0.0055
NCA16056	-0.0326	0.0408	0.0043	-0.0059
NCA16063	-0.0324	0.0261	-0.0109	-0.0062
NCA16064	-0.0324	0.0499	-0.0219	0.0219
NCA16084	-0.0348	0.0394	-0.0103	0.0165
NCA16099	-0.0373	0.0165	-0.0183	0.0029
NCA16110	-0.0328	0.0476	0.003	-0.0101
NCA16116	-0.0318	0.0289	0.0111	-0.0061
NCA16117	-0.0306	0.0385	0.0128	-0.013
NCA16120	-0.0331	0.046	-0.0042	-0.0104
PHC08C10	0.1097	0.0095	-0.0055	-0.0387
PHC08C20	0.1082	0.0035	0.0724	0.1286
PHC08C25	0.0956	0.0071	-0.0043	-0.1299
PHC08P20	0.1087	0.0024	-0.0121	-0.0338
PHC08P22	0.1106	0.012	-0.0444	0.0786
PHC08P23	0.1113	0.0041	0.072	0.0599
PHP14P01	0.1157	-0.0125	-0.0088	0.058
PHP14P02	0.1067	0.0079	0.023	0.0582
PHP14P03	0.1109	-0.0008	0.0371	0.0042
PHP14P04	0.1174	-0.0018	-0.2757	0.2856
PHP14P05	0.1228	0.0006	0.1644	-0.0375
PHP14P06	0.109	-0.0029	0.115	-0.0903
PHP14P07	0.1137	0.0115	-0.1145	-0.1537
PHP14P08	0.1096	-0.0058	-0.0395	-0.0429
PHP14P09	0.1199	-0.0076	0.0034	0.0166
PHP14P10	0.1186	0.0129	0.2223	-0.0484
PHP14P11	0.1083	0.0126	-0.0598	0.1952
PHP14P12	0.1045	-0.0018	-0.0818	0.0927
PHP14P13	0.1115	0.018	0.0797	-0.0073
PHP14P14	0.1215	-0.0077	0.0658	-0.1427
PHP14P15	0.1061	0.0115	-0.0941	-0.0546
PHP14P16	0.0861	0.0104	-0.0073	0.0253
PHP14P17	0.12	0.0185	0.0831	-0.2157
PHP14P18	0.1237	-0.0026	-0.0212	-0.0648
PHP14P19	0.1174	0.0088	-0.1344	-0.2889
PHP14P21	0.1107	0.0095	-0.0459	0.099
PHP14P24	0.1009	0.0149	-0.0361	-0.0104
PHP14P25	0.111	0.0053	0.0935	-0.0472
PHP14P26	0.1067	-0.0075	0.1263	-0.0459
PHP14P27	0.1136	-0.0046	-0.0663	-0.0084
PHP14P28	0.1141	0.0097	0.2033	0.0092
PHP14P29	0.1101	-0.0035	0.0098	-0.0378
PHP14P30	0.1111	0.0066	0.0145	-0.041
REU01002	-0.0282	-0.1176	-0.0329	0.0124
REU01014	-0.027	-0.1051	-0.0028	-0.0124
REU01016	-0.0259	-0.1001	-0.0025	-0.0069
REU03004	-0.0288	-0.1313	0.0163	-0.0042
REU03008	-0.0287	-0.1302	0.0089	0.0254
REU03010	-0.0281	-0.1313	-0.0327	-0.0168
REU03011	-0.0288	-0.1242	-0.0303	0.0106
REU03012	-0.0279	-0.1211	0.0229	0.0048
REU03015	-0.0278	-0.1327	-0.005	-0.0002
SAA16001	-0.0345	0.0556	0.0005	-0.0094
SAA16002	-0.0304	0.0194	0.0075	0.0126
SAA16003	-0.0343	0.0274	0.001	0.0028
SAA16004	-0.0334	0.0468	-0.0143	0.0063
SAA16005	-0.0338	0.0489	-0.0114	0.0026
SAA16006	-0.035	0.0268	0.0158	-0.0133
SAA16007	-0.0324	0.0388	0.0038	-0.0042
SAA16008	-0.0347	0.037	0.0044	0.0038
SAA16009	-0.0358	0.0493	-0.0017	0.0135
SAA16010	-0.031	0.0548	-0.0014	0.0064
SAA16016	-0.0293	0.0393	-0.0009	0.0034
SAA16017	-0.0239	0.029	-0.0099	-0.027
SAA16018	-0.0362	0.0277	0.0069	0.0018
SAA16019	-0.0253	0.0182	-0.01	-0.0166
SAA16020	-0.0274	0.0413	-0.0027	0.0151
SAA16021	-0.0313	0.0238	-0.0112	0.007
SAA16022	-0.0347	0.036	0.0087	0.0039
SAA16023	-0.0339	0.0435	-0.0005	0.0138
SAA16025	-0.038	0.0469	-0.0162	0.0121
SAA16026	-0.0326	0.0375	0.0135	0.0052
SAA16029	-0.0318	0.0433	-0.0178	-0.0179
SAA16030	-0.0323	0.043	0.0031	-0.0059
SAA16031	-0.0344	0.0239	-0.0032	-0.003
SAA16032	-0.0299	0.0367	-0.0119	0.0054
SAA16034	-0.0293	0.0407	-0.0196	-0.0028
SAA16035	-0.032	0.0383	0.0164	-0.0153
SAA16036	-0.0352	0.0393	-0.0145	-0.0058
SAA16038	-0.0332	0.0305	-0.0058	0.0143
SAW16001	-0.0305	0.0233	0.0053	0.0003
SAW16003	-0.0339	0.0372	-0.0086	-0.0165
SAW16004	-0.0319	0.0284	0.0021	-0.0011
SAW16005	-0.0351	0.0389	-0.0164	0.0009
SAW16007	-0.0305	0.0422	-0.0014	-0.0069
SAW16008	-0.0298	0.0272	0.0117	-0.0029
SAW16009	-0.0315	0.0383	0.0072	0.0071
SAW16010	-0.0318	0.027	-0.0083	0.004
SAW16011	-0.0331	0.0457	0.0075	0.0028
SAW16012	-0.0297	0.035	0.0089	0.0059
SAW16013	-0.0321	0.0269	-0.0061	-0.0012
SAW16014	-0.0322	0.0376	-0.0183	-0.0068
SAW16015	-0.0327	0.0346	0.0107	0.0087
SAW16016	-0.033	0.042	-0.0094	0.0002
SAW16017	-0.032	0.0385	0.01	-0.0042
SAW16019	-0.0312	0.0282	0.0098	0.0061
SAW16020	-0.0332	0.0416	-0.0097	-0.0002
SAW16046	-0.0386	0.0458	0.0126	0.0113
SAW16047	-0.0311	0.0441	-0.002	-0.0013
SAW16048	-0.0336	0.0151	0.0044	0.0016
SAW16049	-0.0293	0.0306	0.004	0.0187
SAW16050	-0.0296	0.0425	-0.0254	0.0002
SAW16051	-0.0327	0.0456	-0.0036	-0.0094
SAW16052	-0.0359	0.0404	-0.0031	-0.0001
SAW16054	-0.0323	0.0504	-0.0202	0.009
SAW16055	-0.0374	0.0412	0.013	0.0051
SAW16056	-0.0329	0.0349	0.0001	0.0047
SAW16057	-0.0329	0.0255	-0.0019	0.0011
SAW16058	-0.0323	0.0448	-0.0017	0.0065
SAW17B02	-0.0298	0.0471	-0.0053	0.0108
SAW17B56	-0.0283	0.0533	0.0062	-0.0162
SAW17B57	-0.0285	0.034	0.0053	0.014
SAW17B58	-0.0334	0.033	-0.0004	0.0004
SOK16354	-0.0313	0.0456	-0.0138	0.0007
SOL16V01	-0.0338	0.0437	-0.0009	0.0065
SOL16V02	-0.036	0.0368	-0.0197	0.0083
SOL16V03	-0.0327	0.0472	0.0018	-0.0144
SOL16V04	-0.0337	0.0337	-0.0071	0.0054
SOL16V06	-0.0304	0.0374	0.0023	-0.0011
SOL16V07	-0.03	0.0514	0.0159	0.003
SOL16V08	-0.0318	0.0313	-0.0091	0.0191
SOL16V10	-0.0324	0.0046	0.0027	0.0042
SOL16V11	-0.0283	0.0222	0.0328	-0.026
SOL16V12	-0.0367	0.0168	-0.0014	0.0148
SOL16V13	-0.032	0.0419	0.0065	0.0035
SON16364	-0.0315	0.0402	-0.0019	0.0009
SON16370	-0.033	0.0289	0.0046	-0.0034
SON16371	-0.0323	0.0463	-0.0084	-0.0047
SOR16R01	-0.0322	0.0399	0.0105	-0.0004
SOR16R02	-0.032	0.027	0.0014	0.0049
SOR16R03	-0.0311	0.0134	-0.0047	0.0087
SOR16R06	-0.0283	0.0375	-0.0023	0.0043
SOR16R07	-0.0347	0.0406	0.0103	0.0004
SOR16R09	-0.0338	0.0488	-0.0114	0.0026
SOR16R12	-0.0328	0.0425	-0.0096	-0.0035
SOR16R13	-0.033	0.0292	-0.0044	0.0022
SOR16R20	-0.0286	0.0303	-0.0025	-0.0023
SOR16R21	-0.0327	0.0303	-0.0019	-0.0119
SOR16R22	-0.0331	0.0282	0.0004	0.0041
SOR16R23	-0.0295	0.0309	0.0018	0.0165
SOV16377	-0.0343	0.0334	0.0096	0.0083
TAI15001	0.116	-0.003	0.0271	-0.0295
TAI15002	0.1061	0.0039	0.1231	0.0791
TAI15003	0.1078	0.0322	0.0119	-0.0203
TAI15004	0.1098	-0.0077	-0.0094	0.0968
TAI15005	0.1017	-0.0063	-0.1135	-0.0546
TAI15006	0.1096	0.0116	0.0677	0.0803
TAI15007	0.0999	-0.0149	0.0547	0.0645
TAI15008	0.1142	-0.0043	0.0033	0.4078
TAI15009	0.1105	0.0134	0.1262	0.0873
TAI15010	0.1039	-0.0008	0.189	0.0708
TAI15011	0.095	-0.0076	-0.0191	0.0592
TAI15012	0.1078	0.0051	0.0362	0.1004
TAI15013	0.1111	-0.021	-0.3422	0.0634
TAI15014	0.0993	0.0043	0.0077	-0.0759
TAI15015	0.1018	-0.0022	-0.0818	0.0519
TAI15016	0.1166	-0.0057	0.0248	0.0284
TAI15017	0.1135	0.0089	-0.1231	0.0122
TAI15018	0.1079	0.0141	0.0671	0.0583
TAI15019	0.1045	0.0035	-0.0362	-0.0136
TAI15020	0.109	0.0052	0.0998	0.0324
TAI15021	0.1097	0.0065	0.0158	0.0014
TAI15022	0.1128	0.0081	-0.0244	0.1095
TAI15023	0.1087	-0.0182	0.0903	-0.0305
TAI15024	0.1131	0.0075	0.0947	0.0499
TAI15025	0.1151	0.0073	-0.1442	-0.3514
TAI15026	0.1078	0.0127	-0.0155	-0.265
TAI15027	0.1237	-0.0017	-0.5747	-0.0796
TAI15028	0.1067	0.0145	0.0159	-0.0104
TAI15029	0.1141	0.0265	-0.0848	0.2049
TAI15030	0.115	-0.0042	0.0718	-0.2825
VAG12001	-0.0293	0.0238	-0.0102	-0.0035
VAG12002	-0.0294	0.0347	-0.0151	0.0182
VAG12003	-0.0315	0.0256	-0.0019	0.0081
VAG12016	-0.0321	0.0422	0.0103	-0.0138
VAG12022	-0.0341	0.0457	0.0026	-0.0047
VAG12025	-0.0332	0.0575	0.0136	-0.0153
VAG12030	-0.0248	0.0096	0.0017	0.0078
VAG12031	-0.0357	0.0262	-0.006	-0.0084
VAG12033	0.0086	0.0586	-0.067	-0.0408
VAG12036	-0.0318	0.039	-0.017	-0.0003
VAG12037	-0.0334	0.0331	-0.0053	-0.0074
VAG12039	-0.034	0.0361	-0.0125	0.0115
VAG12052	-0.0269	0.0156	0.0098	0.0081
VAG12053	-0.0296	0.0329	0.0118	-0.0113
VAG12059	-0.0317	0.0425	0.0125	-0.0084
VAG12063	-0.0323	0.0112	0.0042	0.0075
VAG12067	-0.0297	0.032	0.0073	0.0109
VAG12068	-0.0315	0.0368	-0.0087	-0.001
VAG13070	-0.035	0.0356	-0.0079	-0.0007
VAG13072	-0.0328	0.0286	-0.0064	-0.0046
VAG13079	-0.0318	0.0282	0.0009	-0.008
VAG13081	-0.0295	0.0325	0.0028	-0.0123

[truncated: 13 more sheets: Fig.S4c,d, Fig.S4e,f, Fig.S5a,b, Fig.S5c,d, Fig.S5e, Fig.S5f, Fig.S7, Fig.S16a, Fig.S16b, Fig.S16c, Fig.S16d, Fig.S17, Fig.S18]
